# Supplementary material for: 5,11,17,23-Tetra-tert-butyl-25,27-bis­[2-(4-nitro­phen­oxy)eth­oxy]calix[4]arene-26,28-diol acetonitrile tetra­solvate
Source: Acta Crystallogr Sect E Struct Rep Online. 2009 May 20;65(Pt 6):o1336–7. doi: 10.1107/S1600536809018212 (PMC2969685; doi:10.1107/S1600536809018212)
Supplement: Supplementary file 1 [file e-65-o1336-sup1.cif]

##############################################################################
###                                                                        ###
###        Electronic paper (Acta Crystallographica Section E)             ###
###                                                                        ###
##############################################################################
#                                                                            #
# This CIF contains the data in a paper accepted for publication in Acta     #
# Crystallographica Section E. It conforms to the requirements of Notes      #
# for Authors for Section E, and has been peer reviewed under the auspices   #
# of the IUCr Commission on Journals.                                        #
#                                                                            #
# Full details of the Crystallographic Information File format               #
# are given in the paper "The Crystallographic Information File (CIF):       #
# a New Standard Archive File for Crystallography" by S. R. Hall, F. H.      #
# Allen and I. D. Brown [Acta Cryst. (1991), A47, 655-685].                  #
#                                                                            #
# The current version of the core CIF dictionary is obtainable from          #
# ftp://ftp.iucr.org/pub/cif_core.dic. The current version number is 2.4.    #
#                                                                            #
# Software is freely available for graphical display of the structure(s) in  #
# this CIF.  For information consult the CIF home page http://www.iucr.org/  #
# cif/home.html                                                              #
#                                                                            #
# This file may be used for bona fide research purposes within the           #
# scientific community so long as proper attribution is given to the journal # 
# article from which it was obtained.                                        #
#                                                                            #
##############################################################################
                                             
data_I
_audit_creation_method     SHELXL-97
_chemical_name_systematic
;
5,11,17,23-Tetra-<i>tert</i>-butyl-25,27-bis[2-(4-
nitrophenoxy)ethoxy]calix[4]arene-26,28-diol acetonitrile tetrasolvate
;
_chemical_name_common     ?
_chemical_formula_moiety     'C60 H70 N2 O10, 4(C2 H3 N)'
_chemical_formula_sum     'C68 H82 N6 O10'
_chemical_formula_iupac     'C60 H70 N2 O10, 4C2 H3 N'
_chemical_formula_weight     1143.40
_chemical_melting_point     ?
_symmetry_cell_setting     Triclinic
_symmetry_space_group_name_H-M     'P -1'
_symmetry_space_group_name_Hall     '-P 1'
loop_
    _symmetry_equiv_pos_as_xyz
    'x, y, z'
    '-x, -y, -z'
_cell_length_a     13.195(3)
_cell_length_b     13.388(3)
_cell_length_c     19.692(5)
_cell_angle_alpha     71.978(3)
_cell_angle_beta     84.022(3)
_cell_angle_gamma     82.230(3)
_cell_volume     3270.5(13)
_cell_formula_units_Z     2
_cell_measurement_reflns_used     4717
_cell_measurement_theta_min     2.605
_cell_measurement_theta_max     27.170
_cell_measurement_temperature     173(2)
_exptl_crystal_description     block
_exptl_crystal_colour     colourless
_exptl_crystal_size_max     0.51
_exptl_crystal_size_mid     0.35
_exptl_crystal_size_min     0.15
_exptl_crystal_density_diffrn     1.161
_exptl_crystal_density_meas     ?
_exptl_crystal_density_method     'not measured'
_exptl_crystal_F_000     1224
_exptl_absorpt_coefficient_mu     0.078
_exptl_absorpt_correction_type     none
_exptl_absorpt_process_details     ?
_exptl_absorpt_correction_T_min     ?
_exptl_absorpt_correction_T_max     ?
_exptl_special_details
;
^1^H NMR (300 MHz, CDCl~3~): <i>\d</i> 8.19 (d, 4H, <i>J</i> = 9.20 Hz),
7.09 (s, 2H), 7.06 (s, 4H), 6.99 (d, 4H, <i>J</i> = 9.20 Hz), 6.82 (s, 4H),
4.35 (s, 8H), 4.33 (d, 4H, <i>J</i> = 13.02 Hz), 3.31 (d, 4H, <i>J</i> =
13.02 Hz), 1.29 (s, 18H), 0.98 (s, 18H).
;
_diffrn_ambient_temperature     173(2)
_diffrn_radiation_type     MoK\a
_diffrn_radiation_wavelength     0.71073
_diffrn_radiation_source     'fine-focus sealed tube'
_diffrn_radiation_monochromator     graphite
_diffrn_measurement_device_type     'Bruker SMART CCD area-detector'
_diffrn_measurement_method     '\f and \w'
_diffrn_detector_area_resol_mean     ?
_diffrn_reflns_number     15816
_diffrn_reflns_av_R_equivalents     0.0489
_diffrn_reflns_av_sigmaI/netI     0.1283
_diffrn_reflns_theta_min     1.56
_diffrn_reflns_theta_max     25.01
_diffrn_reflns_theta_full     25.01
_diffrn_measured_fraction_theta_max     0.968
_diffrn_measured_fraction_theta_full     0.968
_diffrn_reflns_limit_h_min     -15
_diffrn_reflns_limit_h_max     15
_diffrn_reflns_limit_k_min     -15
_diffrn_reflns_limit_k_max     15
_diffrn_reflns_limit_l_min     -13
_diffrn_reflns_limit_l_max     23
_diffrn_standards_number     0
_diffrn_standards_interval_count     ?
_diffrn_standards_interval_time     ?
_diffrn_standards_decay_%     ?
_refine_special_details
;
Refinement of <i>F</i>^2^ against ALL reflections. The weighted <i>R</i>-factor
<i>wR</i> and goodness of fit <i>S</i> are based on <i>F</i>^2^, conventional
<i>R</i>-factors <i>R</i> are based on <i>F</i>, with <i>F</i> set to zero for
negative <i>F</i>^2^. The threshold expression of <i>F</i>^2^ >
\s(<i>F</i>^2^) is used only for calculating <i>R</i>-factors(gt) <i>etc</i>.
and is not relevant to the choice of reflections for refinement.
<i>R</i>-factors based on <i>F</i>^2^ are statistically about twice as large
as those based on <i>F</i>, and <i>R</i>- factors based on ALL data will be
even larger.
;
_reflns_number_total     11155
_reflns_number_gt     7114
_reflns_threshold_expression     I>2\s(I)
_refine_ls_structure_factor_coef     Fsqd
_refine_ls_matrix_type     full
_refine_ls_R_factor_all     0.1572
_refine_ls_R_factor_gt     0.1140
_refine_ls_wR_factor_gt     0.3039
_refine_ls_wR_factor_ref     0.3492
_refine_ls_goodness_of_fit_ref     1.050
_refine_ls_restrained_S_all     1.050
_refine_ls_number_reflns     11155
_refine_ls_number_parameters     775
_refine_ls_number_restraints     5
_refine_ls_hydrogen_treatment     constr
_refine_ls_weighting_scheme     calc
_refine_ls_weighting_details
         'calc w=1/[\s^2^(Fo^2^)+(0.1473P)^2^+8.6696P] where P=(Fo^2^+2Fc^2^)/3'
_atom_sites_solution_hydrogens     geom
_atom_sites_solution_primary     direct
_atom_sites_solution_secondary     difmap
_refine_ls_shift/su_max     0.005
_refine_ls_shift/su_mean     0.000
_refine_diff_density_max     0.783
_refine_diff_density_min     -0.636
_refine_ls_extinction_method     none
_refine_ls_extinction_coef     ?
loop_
    _atom_type_symbol
    _atom_type_description
    _atom_type_scat_dispersion_real
    _atom_type_scat_dispersion_imag
    _atom_type_scat_source
    'C' 'C' 0.0033 0.0016
                         'International Tables Vol C Tables 4.2.6.8 and 6.1.1.4'
    'H' 'H' 0.0000 0.0000
                         'International Tables Vol C Tables 4.2.6.8 and 6.1.1.4'
    'N' 'N' 0.0061 0.0033
                         'International Tables Vol C Tables 4.2.6.8 and 6.1.1.4'
    'O' 'O' 0.0106 0.0060
                         'International Tables Vol C Tables 4.2.6.8 and 6.1.1.4'
_computing_data_collection     'SMART (Bruker, 1999)'
_computing_cell_refinement     'SAINT (Bruker, 1999)'
_computing_data_reduction     'SAINT (Bruker, 1999)'
_computing_structure_solution     'SHELXTL (Sheldrick, 2008)'
_computing_structure_refinement     'SHELXTL (Sheldrick, 2008)'
_computing_molecular_graphics     'SHELXTL (Sheldrick, 2008)'
_computing_publication_material     'SHELXTL (Sheldrick, 2008)'
loop_
    _atom_site_type_symbol
    _atom_site_label
    _atom_site_fract_x
    _atom_site_fract_y
    _atom_site_fract_z
    _atom_site_U_iso_or_equiv
    _atom_site_adp_type
    _atom_site_calc_flag
    _atom_site_refinement_flags
    _atom_site_occupancy
    _atom_site_disorder_assembly
    _atom_site_disorder_group
    C C1 0.2547(7) 0.3466(10) 0.8947(5) 0.069(3) Uani d P 0.739(13) A 1
    H H1A 0.2256 0.3367 0.9428 0.104 Uiso calc PR 0.739(13) A 1
    H H1B 0.2453 0.2872 0.8795 0.104 Uiso calc PR 0.739(13) A 1
    H H1C 0.2213 0.4099 0.8635 0.104 Uiso calc PR 0.739(13) A 1
    C C2 0.3929(11) 0.4421(10) 0.9200(6) 0.072(4) Uani d P 0.739(13) A 1
    H H2A 0.4656 0.4430 0.9201 0.107 Uiso calc PR 0.739(13) A 1
    H H2B 0.3626 0.4301 0.9679 0.107 Uiso calc PR 0.739(13) A 1
    H H2C 0.3636 0.5088 0.8901 0.107 Uiso calc PR 0.739(13) A 1
    C C3 0.4147(10) 0.2469(7) 0.9405(5) 0.072(4) Uani d P 0.739(13) A 1
    H H3A 0.4877 0.2435 0.9416 0.107 Uiso calc PR 0.739(13) A 1
    H H3B 0.3988 0.1930 0.9217 0.107 Uiso calc PR 0.739(13) A 1
    H H3C 0.3834 0.2361 0.9881 0.107 Uiso calc PR 0.739(13) A 1
    C C4 0.3731(5) 0.3569(5) 0.8920(3) 0.0485(15) Uani d D 1 . .
    C C5 0.4236(4) 0.3688(4) 0.8157(3) 0.0390(13) Uani d . 1 A .
    C C6 0.3685(4) 0.3745(4) 0.7580(3) 0.0370(12) Uani d . 1 . .
    H H6 0.2978 0.3740 0.7649 0.044 Uiso calc R 1 A .
    C C7 0.4149(4) 0.3810(4) 0.6897(3) 0.0306(11) Uani d . 1 A .
    C C8 0.5219(4) 0.3828(4) 0.6790(2) 0.0303(11) Uani d . 1 . .
    C C9 0.5803(4) 0.3783(4) 0.7355(3) 0.0322(11) Uani d . 1 A .
    C C10 0.5309(4) 0.3711(4) 0.8028(3) 0.0363(12) Uani d . 1 . .
    H H10 0.5698 0.3677 0.8404 0.044 Uiso calc R 1 A .
    C C11 0.6975(4) 0.3713(4) 0.7274(3) 0.0342(11) Uani d . 1 . .
    H H11A 0.7194 0.4094 0.6787 0.041 Uiso calc R 1 A .
    H H11B 0.7218 0.4040 0.7594 0.041 Uiso calc R 1 . .
    C C12 0.7438(3) 0.2563(4) 0.7448(3) 0.0293(11) Uani d . 1 A .
    C C13 0.7655(3) 0.2053(4) 0.6906(2) 0.0275(10) Uani d . 1 . .
    C C14 0.7975(3) 0.0963(4) 0.7087(3) 0.0285(10) Uani d . 1 A .
    C C15 0.8073(3) 0.0420(4) 0.7807(3) 0.0315(11) Uani d . 1 . .
    H H15 0.8274 -0.0303 0.7932 0.038 Uiso calc R 1 A .
    C C16 0.7887(4) 0.0896(4) 0.8355(3) 0.0335(11) Uani d . 1 A .
    C C17 0.7542(4) 0.1987(4) 0.8148(3) 0.0326(11) Uani d . 1 . .
    H H17 0.7381 0.2324 0.8500 0.039 Uiso calc R 1 A .
    C C18 0.8001(4) 0.0302(4) 0.9147(3) 0.0416(13) Uani d . 1 . .
    C C19 0.6944(5) 0.0345(6) 0.9561(3) 0.0621(18) Uani d . 1 A .
    H H19A 0.6659 0.1069 0.9476 0.093 Uiso calc R 1 . .
    H H19B 0.7022 0.0024 1.0064 0.093 Uiso calc R 1 . .
    H H19C 0.6494 -0.0029 0.9400 0.093 Uiso calc R 1 . .
    C C20 0.8751(5) 0.0844(6) 0.9452(3) 0.0568(17) Uani d . 1 A .
    H H20A 0.9420 0.0787 0.9214 0.085 Uiso calc R 1 . .
    H H20B 0.8790 0.0502 0.9956 0.085 Uiso calc R 1 . .
    H H20C 0.8502 0.1577 0.9371 0.085 Uiso calc R 1 . .
    C C21 0.8431(6) -0.0850(5) 0.9263(3) 0.072(2) Uani d . 1 A .
    H H21A 0.7986 -0.1193 0.9073 0.107 Uiso calc R 1 . .
    H H21B 0.8476 -0.1200 0.9766 0.107 Uiso calc R 1 . .
    H H21C 0.9101 -0.0883 0.9024 0.107 Uiso calc R 1 . .
    C C22 0.8396(4) 0.2765(4) 0.5701(3) 0.0354(12) Uani d . 1 . .
    H H22A 0.8345 0.2354 0.5380 0.042 Uiso calc R 1 A .
    H H22B 0.9016 0.2491 0.5953 0.042 Uiso calc R 1 . .
    C C23 0.8444(4) 0.3907(4) 0.5278(3) 0.0322(11) Uani d . 1 A .
    H H23A 0.8990 0.3969 0.4902 0.039 Uiso calc R 1 . .
    H H23B 0.7802 0.4200 0.5058 0.039 Uiso calc R 1 . .
    C C24 0.8708(3) 0.5528(4) 0.5498(3) 0.0313(11) Uani d . 1 A .
    C C25 0.8717(5) 0.6058(5) 0.6011(3) 0.0485(15) Uani d . 1 . .
    H H25 0.8677 0.5678 0.6494 0.058 Uiso calc R 1 . .
    C C26 0.8784(5) 0.7130(5) 0.5813(3) 0.0556(16) Uani d . 1 . .
    H H26 0.8787 0.7473 0.6157 0.067 Uiso calc R 1 . .
    C C27 0.8846(4) 0.7684(4) 0.5092(3) 0.0388(12) Uani d . 1 . .
    C C28 0.8843(4) 0.7170(4) 0.4582(3) 0.0366(12) Uani d . 1 . .
    H H28 0.8900 0.7550 0.4099 0.044 Uiso calc R 1 . .
    C C29 0.8755(4) 0.6102(4) 0.4779(3) 0.0334(11) Uani d . 1 . .
    H H29 0.8727 0.5769 0.4432 0.040 Uiso calc R 1 . .
    C C30 0.8120(3) 0.0326(4) 0.6552(3) 0.0295(10) Uani d . 1 . .
    H H30A 0.8727 -0.0178 0.6652 0.035 Uiso calc R 1 A .
    H H30B 0.8221 0.0799 0.6071 0.035 Uiso calc R 1 . .
    C C31 0.7182(3) -0.0269(4) 0.6594(2) 0.0280(10) Uani d . 1 A .
    C C32 0.6346(4) 0.0221(4) 0.6168(2) 0.0289(10) Uani d . 1 . .
    C C33 0.5466(4) -0.0287(4) 0.6241(2) 0.0307(11) Uani d . 1 A .
    C C34 0.5401(4) -0.1265(4) 0.6752(3) 0.0368(12) Uani d . 1 . .
    H H34 0.4806 -0.1592 0.6805 0.044 Uiso calc R 1 A .
    C C35 0.6199(4) -0.1770(4) 0.7186(3) 0.0370(12) Uani d . 1 A .
    C C36 0.7094(4) -0.1248(4) 0.7083(3) 0.0324(11) Uani d . 1 . .
    H H36 0.7644 -0.1581 0.7358 0.039 Uiso calc R 1 A .
    C C37 0.6147(5) -0.2837(4) 0.7760(3) 0.0445(14) Uani d . 1 . .
    C C38 0.6961(6) -0.3656(5) 0.7568(4) 0.0629(19) Uani d . 1 A .
    H H38A 0.6818 -0.3745 0.7123 0.094 Uiso calc R 1 . .
    H H38B 0.6947 -0.4319 0.7938 0.094 Uiso calc R 1 . .
    H H38C 0.7626 -0.3417 0.7522 0.094 Uiso calc R 1 . .
    C C39 0.6358(6) -0.2736(5) 0.8489(3) 0.0618(18) Uani d . 1 A .
    H H39A 0.7029 -0.2519 0.8461 0.093 Uiso calc R 1 . .
    H H39B 0.6321 -0.3406 0.8849 0.093 Uiso calc R 1 . .
    H H39C 0.5855 -0.2219 0.8611 0.093 Uiso calc R 1 . .
    C C40 0.5086(5) -0.3241(6) 0.7832(4) 0.068(2) Uani d . 1 A .
    H H40A 0.4562 -0.2715 0.7918 0.103 Uiso calc R 1 . .
    H H40B 0.5065 -0.3879 0.8225 0.103 Uiso calc R 1 . .
    H H40C 0.4971 -0.3382 0.7399 0.103 Uiso calc R 1 . .
    C C41 0.4530(4) 0.0235(4) 0.5799(3) 0.0356(12) Uani d . 1 . .
    H H41A 0.4764 0.0657 0.5327 0.043 Uiso calc R 1 A .
    H H41B 0.4163 -0.0311 0.5741 0.043 Uiso calc R 1 . .
    C C42 0.3802(3) 0.0938(4) 0.6162(3) 0.0323(11) Uani d . 1 A .
    C C43 0.3087(4) 0.0466(4) 0.6706(3) 0.0380(12) Uani d . 1 . .
    H H43 0.3024 -0.0250 0.6812 0.046 Uiso calc R 1 A .
    C C44 0.2465(4) 0.1071(4) 0.7093(3) 0.0363(12) Uani d . 1 A .
    C C45 0.2605(4) 0.2121(4) 0.6934(3) 0.0374(12) Uani d . 1 . .
    H H45 0.2208 0.2516 0.7198 0.045 Uiso calc R 1 A .
    C C46 0.3309(3) 0.2633(4) 0.6397(2) 0.0333(11) Uani d . 1 A .
    C C47 0.3896(3) 0.2003(4) 0.6010(2) 0.0319(11) Uani d . 1 . .
    C C48 0.1656(4) 0.0584(5) 0.7686(3) 0.0496(15) Uani d . 1 . .
    C C49 0.1701(7) -0.0603(6) 0.7842(5) 0.092(3) Uani d . 1 A .
    H H49A 0.1507 -0.0758 0.7432 0.138 Uiso calc R 1 . .
    H H49B 0.1237 -0.0880 0.8246 0.138 Uiso calc R 1 . .
    H H49C 0.2385 -0.0922 0.7946 0.138 Uiso calc R 1 . .
    C C50 0.0580(5) 0.1101(7) 0.7444(4) 0.079(2) Uani d . 1 A .
    H H50A 0.0553 0.1855 0.7333 0.118 Uiso calc R 1 . .
    H H50B 0.0073 0.0845 0.7823 0.118 Uiso calc R 1 . .
    H H50C 0.0446 0.0925 0.7028 0.118 Uiso calc R 1 . .
    C C51 0.1810(5) 0.0845(6) 0.8371(3) 0.065(2) Uani d . 1 A .
    H H51A 0.2480 0.0550 0.8529 0.098 Uiso calc R 1 . .
    H H51B 0.1301 0.0550 0.8737 0.098 Uiso calc R 1 . .
    H H51C 0.1744 0.1597 0.8277 0.098 Uiso calc R 1 . .
    C C52 0.3504(4) 0.3764(4) 0.6306(3) 0.0348(12) Uani d . 1 . .
    H H52A 0.2854 0.4196 0.6321 0.042 Uiso calc R 1 A .
    H H52B 0.3859 0.4050 0.5843 0.042 Uiso calc R 1 . .
    C C53 0.4231(4) 0.2907(5) 0.4771(3) 0.0424(13) Uani d . 1 . .
    H H53A 0.3676 0.3462 0.4771 0.051 Uiso calc R 1 A .
    H H53B 0.3975 0.2360 0.4630 0.051 Uiso calc R 1 . .
    C C54 0.5112(4) 0.3343(4) 0.4267(3) 0.0385(12) Uani d . 1 A .
    H H54A 0.4889 0.3668 0.3787 0.046 Uiso calc R 1 . .
    H H54B 0.5384 0.3871 0.4420 0.046 Uiso calc R 1 . .
    C C55 0.6794(4) 0.2639(4) 0.3893(3) 0.0308(11) Uani d . 1 A .
    C C56 0.6960(4) 0.3571(4) 0.3360(3) 0.0470(15) Uani d . 1 . .
    H H56 0.6447 0.4135 0.3263 0.056 Uiso calc R 1 . .
    C C57 0.7906(5) 0.3650(5) 0.2974(4) 0.0610(19) Uani d . 1 . .
    H H57 0.8027 0.4267 0.2611 0.073 Uiso calc R 1 . .
    C C58 0.8660(4) 0.2816(4) 0.3128(3) 0.0456(14) Uani d . 1 . .
    C C59 0.8509(4) 0.1895(4) 0.3659(3) 0.0406(13) Uani d . 1 . .
    H H59 0.9027 0.1336 0.3756 0.049 Uiso calc R 1 . .
    C C60 0.7566(4) 0.1811(4) 0.4049(3) 0.0350(11) Uani d . 1 . .
    H H60 0.7456 0.1196 0.4417 0.042 Uiso calc R 1 . .
    C C61 1.0401(8) 0.6203(8) 0.1833(6) 0.105(3) Uani d . 1 . .
    H H61A 1.0938 0.5636 0.1852 0.157 Uiso calc R 1 . .
    H H61B 1.0696 0.6843 0.1777 0.157 Uiso calc R 1 . .
    H H61C 0.9998 0.6295 0.1435 0.157 Uiso calc R 1 . .
    C C62 0.9756(6) 0.5953(7) 0.2489(6) 0.085(3) Uani d . 1 . .
    C C63 0.7033(10) 0.2776(8) 1.0540(4) 0.115(4) Uani d . 1 . .
    H H63A 0.7504 0.2147 1.0597 0.173 Uiso calc R 1 . .
    H H63B 0.6344 0.2588 1.0645 0.173 Uiso calc R 1 . .
    H H63C 0.7179 0.3141 1.0862 0.173 Uiso calc R 1 . .
    C C64 0.7141(6) 0.3450(6) 0.9816(4) 0.072(2) Uani d . 1 . .
    C C65 0.5154(4) 0.0915(5) 0.7801(3) 0.0500(15) Uani d . 1 . .
    H H65A 0.4639 0.1254 0.7469 0.075 Uiso calc R 1 . .
    H H65B 0.5748 0.0659 0.7553 0.075 Uiso calc R 1 . .
    H H65C 0.5338 0.1413 0.8015 0.075 Uiso calc R 1 . .
    C C66 0.4757(5) 0.0040(5) 0.8351(4) 0.0561(17) Uani d . 1 . .
    C C67 1.0242(10) 0.3631(11) 0.0428(9) 0.191(8) Uani d D 1 . .
    C C68 1.1128(8) 0.3882(10) 0.0768(6) 0.124(4) Uani d D 1 . .
    H H68A 1.1753 0.3493 0.0652 0.186 Uiso calc R 1 . .
    H H68B 1.0995 0.3686 0.1278 0.186 Uiso calc R 1 . .
    H H68C 1.1194 0.4625 0.0587 0.186 Uiso calc R 1 . .
    C C1' 0.443(2) 0.382(3) 0.9414(12) 0.080(11) Uani d PD 0.261(13) A 2
    H H1'1 0.4054 0.3841 0.9854 0.120 Uiso calc PR 0.261(13) A 2
    H H1'2 0.4680 0.4496 0.9180 0.120 Uiso calc PR 0.261(13) A 2
    H H1'3 0.5007 0.3285 0.9515 0.120 Uiso calc PR 0.261(13) A 2
    C C2' 0.321(3) 0.2532(16) 0.9184(16) 0.098(14) Uani d PD 0.261(13) A 2
    H H2'1 0.2713 0.2549 0.8857 0.147 Uiso calc PR 0.261(13) A 2
    H H2'2 0.2878 0.2466 0.9651 0.147 Uiso calc PR 0.261(13) A 2
    H H2'3 0.3721 0.1940 0.9208 0.147 Uiso calc PR 0.261(13) A 2
    C C3' 0.2903(18) 0.4530(16) 0.8839(13) 0.067(9) Uani d PD 0.261(13) A 2
    H H3'1 0.3229 0.5170 0.8691 0.101 Uiso calc PR 0.261(13) A 2
    H H3'2 0.2522 0.4472 0.9289 0.101 Uiso calc PR 0.261(13) A 2
    H H3'3 0.2448 0.4545 0.8486 0.101 Uiso calc PR 0.261(13) A 2
    N N1 0.9639(4) 0.2891(4) 0.2696(3) 0.0644(16) Uani d . 1 . .
    N N2 0.8937(4) 0.8818(4) 0.4872(3) 0.0566(14) Uani d . 1 . .
    N N3 0.9248(6) 0.5756(7) 0.3004(5) 0.114(3) Uani d . 1 . .
    N N4 0.4436(6) -0.0641(6) 0.8780(5) 0.111(3) Uani d . 1 . .
    N N5 0.7228(7) 0.3959(6) 0.9247(4) 0.100(2) Uani d . 1 . .
    N N6 0.9436(18) 0.342(2) 0.031(2) 0.45(3) Uani d D 1 . .
    O O1 0.6488(2) 0.1190(3) 0.56909(18) 0.0364(8) Uani d . 1 A .
    H H1 0.5930 0.1536 0.5602 0.055 Uiso calc R 1 . .
    O O2 0.5649(3) 0.3939(3) 0.61067(17) 0.0381(9) Uani d . 1 A .
    H H2 0.6211 0.3589 0.6125 0.057 Uiso calc R 1 . .
    O O3 0.4624(2) 0.2478(3) 0.54692(16) 0.0337(8) Uani d . 1 A .
    O O4 0.7515(2) 0.2675(2) 0.62072(16) 0.0291(7) Uani d . 1 A .
    O O5 0.8632(3) 0.4473(3) 0.57552(17) 0.0365(8) Uani d . 1 . .
    O O6 0.5876(2) 0.2470(3) 0.42839(18) 0.0350(8) Uani d . 1 . .
    O O7 0.9145(6) 0.9262(4) 0.4246(3) 0.0969(15) Uani d . 1 . .
    O O8 0.8850(6) 0.9283(4) 0.5324(3) 0.0969(15) Uani d . 1 . .
    O O9 1.0274(4) 0.2139(5) 0.2778(4) 0.1034(16) Uani d . 1 . .
    O O10 0.9803(4) 0.3736(5) 0.2274(4) 0.1034(16) Uani d . 1 . .
loop_
    _atom_site_aniso_label
    _atom_site_aniso_U_11
    _atom_site_aniso_U_22
    _atom_site_aniso_U_33
    _atom_site_aniso_U_12
    _atom_site_aniso_U_13
    _atom_site_aniso_U_23
    C1 0.061(6) 0.108(9) 0.046(5) -0.026(6) 0.023(4) -0.034(5)
    C2 0.102(10) 0.069(7) 0.051(6) -0.028(7) 0.031(6) -0.031(6)
    C3 0.110(10) 0.053(6) 0.042(5) -0.007(5) 0.022(5) -0.008(4)
    C4 0.054(4) 0.062(4) 0.031(3) -0.003(3) 0.009(2) -0.022(3)
    C5 0.044(3) 0.034(3) 0.034(3) 0.004(2) 0.006(2) -0.010(2)
    C6 0.031(3) 0.037(3) 0.036(3) 0.006(2) 0.003(2) -0.007(2)
    C7 0.026(2) 0.025(2) 0.037(3) 0.0058(19) -0.002(2) -0.008(2)
    C8 0.034(3) 0.025(2) 0.027(2) 0.007(2) 0.000(2) -0.0053(19)
    C9 0.038(3) 0.022(2) 0.034(3) 0.000(2) -0.001(2) -0.006(2)
    C10 0.045(3) 0.031(3) 0.033(3) 0.003(2) -0.003(2) -0.012(2)
    C11 0.031(3) 0.033(3) 0.039(3) -0.002(2) -0.003(2) -0.012(2)
    C12 0.017(2) 0.031(2) 0.039(3) -0.0042(19) -0.0008(19) -0.010(2)
    C13 0.018(2) 0.033(3) 0.031(2) -0.0054(19) -0.0015(18) -0.008(2)
    C14 0.019(2) 0.027(2) 0.038(3) -0.0016(18) 0.0002(18) -0.009(2)
    C15 0.022(2) 0.028(2) 0.041(3) 0.0006(19) -0.003(2) -0.007(2)
    C16 0.025(2) 0.037(3) 0.038(3) -0.002(2) -0.003(2) -0.010(2)
    C17 0.024(2) 0.041(3) 0.034(3) -0.003(2) 0.0000(19) -0.014(2)
    C18 0.036(3) 0.049(3) 0.036(3) 0.004(2) -0.005(2) -0.008(2)
    C19 0.050(4) 0.084(5) 0.038(3) -0.007(3) 0.002(3) -0.001(3)
    C20 0.047(4) 0.079(5) 0.038(3) 0.000(3) -0.013(3) -0.008(3)
    C21 0.096(6) 0.062(4) 0.040(3) 0.016(4) -0.016(3) 0.002(3)
    C22 0.032(3) 0.035(3) 0.037(3) -0.003(2) 0.005(2) -0.010(2)
    C23 0.033(3) 0.033(3) 0.032(3) -0.003(2) 0.000(2) -0.012(2)
    C24 0.022(2) 0.036(3) 0.038(3) -0.006(2) 0.0006(19) -0.014(2)
    C25 0.070(4) 0.043(3) 0.033(3) -0.014(3) 0.003(3) -0.011(2)
    C26 0.077(5) 0.054(4) 0.044(3) -0.017(3) 0.013(3) -0.027(3)
    C27 0.035(3) 0.033(3) 0.052(3) -0.004(2) 0.001(2) -0.018(2)
    C28 0.033(3) 0.037(3) 0.038(3) -0.005(2) -0.008(2) -0.006(2)
    C29 0.029(3) 0.040(3) 0.035(3) -0.006(2) -0.004(2) -0.014(2)
    C30 0.022(2) 0.028(2) 0.038(3) 0.0025(19) -0.0030(19) -0.010(2)
    C31 0.026(2) 0.029(2) 0.033(2) 0.0000(19) 0.0013(19) -0.017(2)
    C32 0.027(2) 0.030(2) 0.031(2) -0.0015(19) 0.0033(19) -0.013(2)
    C33 0.027(2) 0.037(3) 0.033(2) -0.006(2) 0.0027(19) -0.019(2)
    C34 0.034(3) 0.038(3) 0.044(3) -0.009(2) 0.007(2) -0.021(2)
    C35 0.041(3) 0.033(3) 0.038(3) -0.005(2) 0.007(2) -0.016(2)
    C36 0.034(3) 0.029(3) 0.033(3) 0.005(2) -0.002(2) -0.012(2)
    C37 0.056(4) 0.029(3) 0.047(3) -0.007(2) 0.006(3) -0.010(2)
    C38 0.080(5) 0.033(3) 0.068(4) 0.000(3) 0.012(4) -0.012(3)
    C39 0.092(5) 0.046(4) 0.042(3) -0.005(3) -0.002(3) -0.007(3)
    C40 0.062(4) 0.057(4) 0.077(5) -0.023(3) 0.006(4) -0.003(4)
    C41 0.029(3) 0.043(3) 0.039(3) -0.007(2) 0.000(2) -0.019(2)
    C42 0.019(2) 0.046(3) 0.033(3) -0.004(2) -0.0023(19) -0.013(2)
    C43 0.029(3) 0.047(3) 0.038(3) -0.006(2) -0.001(2) -0.013(2)
    C44 0.021(2) 0.057(3) 0.031(3) -0.009(2) 0.0002(19) -0.012(2)
    C45 0.019(2) 0.058(3) 0.036(3) 0.002(2) 0.002(2) -0.018(2)
    C46 0.020(2) 0.048(3) 0.030(2) 0.003(2) -0.0056(19) -0.009(2)
    C47 0.021(2) 0.048(3) 0.026(2) -0.005(2) 0.0005(18) -0.011(2)
    C48 0.035(3) 0.078(4) 0.037(3) -0.019(3) 0.008(2) -0.016(3)
    C49 0.105(7) 0.084(6) 0.087(6) -0.052(5) 0.052(5) -0.026(5)
    C50 0.028(3) 0.148(8) 0.057(4) -0.021(4) 0.007(3) -0.023(4)
    C51 0.050(4) 0.108(6) 0.036(3) -0.020(4) 0.006(3) -0.017(3)
    C52 0.020(2) 0.045(3) 0.033(3) 0.012(2) -0.0036(19) -0.008(2)
    C53 0.030(3) 0.059(4) 0.030(3) 0.009(2) -0.005(2) -0.006(2)
    C54 0.029(3) 0.044(3) 0.035(3) 0.011(2) -0.004(2) -0.007(2)
    C55 0.025(2) 0.032(3) 0.036(3) 0.002(2) -0.0001(19) -0.013(2)
    C56 0.042(3) 0.034(3) 0.054(3) 0.011(2) 0.009(3) -0.009(3)
    C57 0.056(4) 0.043(3) 0.067(4) 0.001(3) 0.022(3) -0.002(3)
    C58 0.031(3) 0.043(3) 0.061(4) -0.002(2) 0.013(2) -0.020(3)
    C59 0.034(3) 0.037(3) 0.054(3) 0.001(2) -0.003(2) -0.020(3)
    C60 0.028(3) 0.036(3) 0.039(3) 0.001(2) -0.004(2) -0.009(2)
    C61 0.084(6) 0.100(7) 0.130(8) -0.020(5) 0.011(6) -0.034(6)
    C62 0.047(4) 0.087(6) 0.120(8) 0.010(4) -0.001(5) -0.037(5)
    C63 0.185(12) 0.094(7) 0.062(5) -0.035(7) 0.026(6) -0.020(5)
    C64 0.081(5) 0.066(5) 0.069(5) -0.011(4) 0.007(4) -0.025(4)
    C65 0.035(3) 0.059(4) 0.054(3) 0.001(3) -0.002(3) -0.017(3)
    C66 0.036(3) 0.056(4) 0.073(4) 0.006(3) 0.008(3) -0.023(3)
    C67 0.129(12) 0.125(11) 0.26(2) 0.031(10) -0.045(13) 0.016(12)
    C68 0.087(7) 0.176(11) 0.104(8) 0.013(7) -0.002(6) -0.048(8)
    C1' 0.13(3) 0.09(3) 0.021(13) -0.01(2) 0.019(15) -0.026(16)
    C2' 0.08(2) 0.12(3) 0.060(18) 0.01(2) 0.017(17) 0.016(18)
    C3' 0.058(17) 0.10(2) 0.053(15) 0.006(15) 0.007(12) -0.042(15)
    N1 0.055(3) 0.051(3) 0.078(4) -0.009(3) 0.030(3) -0.015(3)
    N2 0.060(3) 0.047(3) 0.069(4) -0.007(2) 0.010(3) -0.031(3)
    N3 0.069(5) 0.131(7) 0.135(7) 0.018(5) 0.009(5) -0.045(6)
    N4 0.083(5) 0.080(5) 0.131(7) 0.005(4) 0.042(5) 0.002(5)
    N5 0.127(7) 0.095(6) 0.071(5) -0.016(5) -0.011(4) -0.012(4)
    N6 0.32(3) 0.28(2) 0.72(6) -0.06(2) -0.35(4) 0.03(3)
    O1 0.0257(18) 0.0349(19) 0.044(2) -0.0021(14) -0.0061(15) -0.0038(16)
    O2 0.0300(19) 0.047(2) 0.0323(18) 0.0081(16) 0.0003(14) -0.0103(16)
    O3 0.0242(17) 0.045(2) 0.0286(17) -0.0003(15) 0.0019(13) -0.0086(15)
    O4 0.0203(16) 0.0319(17) 0.0329(17) 0.0002(13) 0.0004(13) -0.0083(14)
    O5 0.043(2) 0.0330(19) 0.0336(18) -0.0107(16) -0.0014(15) -0.0078(15)
    O6 0.0249(17) 0.0347(19) 0.0413(19) 0.0031(14) 0.0014(14) -0.0092(15)
    O7 0.169(5) 0.051(2) 0.073(2) -0.028(2) 0.019(3) -0.0238(19)
    O8 0.169(5) 0.051(2) 0.073(2) -0.028(2) 0.019(3) -0.0238(19)
    O9 0.063(2) 0.080(3) 0.137(4) 0.007(2) 0.051(2) -0.014(3)
    O10 0.063(2) 0.080(3) 0.137(4) 0.007(2) 0.051(2) -0.014(3)
_geom_special_details
;
All e.s.d.'s (except the e.s.d. in the dihedral angle between two l.s. planes)
are estimated using the full covariance matrix. The cell e.s.d.'s are taken
into account individually in the estimation of e.s.d.'s in distances, angles
and torsion angles; correlations between e.s.d.'s in cell parameters are only
used when they are defined by crystal symmetry. An approximate (isotropic)
treatment of cell e.s.d.'s is used for estimating e.s.d.'s involving l.s.
planes.
;
loop_
    _geom_bond_atom_site_label_1
    _geom_bond_atom_site_label_2
    _geom_bond_site_symmetry_2
    _geom_bond_distance
    _geom_bond_publ_flag
    C1 C4 . 1.580(11) ?
    C1 H1A . 0.9600 ?
    C1 H1B . 0.9600 ?
    C1 H1C . 0.9600 ?
    C2 C4 . 1.475(12) ?
    C2 H2A . 0.9600 ?
    C2 H2B . 0.9600 ?
    C2 H2C . 0.9600 ?
    C3 C4 . 1.550(11) ?
    C3 H3A . 0.9600 ?
    C3 H3B . 0.9600 ?
    C3 H3C . 0.9600 ?
    C4 C5 . 1.548(7) ?
    C4 C2' . 1.5498(11) ?
    C4 C1' . 1.5501(11) ?
    C4 C3' . 1.5501(11) ?
    C5 C6 . 1.390(8) ?
    C5 C10 . 1.415(8) ?
    C6 C7 . 1.400(7) ?
    C6 H6 . 0.9300 ?
    C7 C8 . 1.408(7) ?
    C7 C52 . 1.531(7) ?
    C8 O2 . 1.377(5) ?
    C8 C9 . 1.400(7) ?
    C9 C10 . 1.396(7) ?
    C9 C11 . 1.532(7) ?
    C10 H10 . 0.9300 ?
    C11 C12 . 1.524(7) ?
    C11 H11A . 0.9700 ?
    C11 H11B . 0.9700 ?
    C12 C17 . 1.367(7) ?
    C12 C13 . 1.422(7) ?
    C13 O4 . 1.386(5) ?
    C13 C14 . 1.407(7) ?
    C14 C15 . 1.388(7) ?
    C14 C30 . 1.532(7) ?
    C15 C16 . 1.400(7) ?
    C15 H15 . 0.9300 ?
    C16 C17 . 1.413(7) ?
    C16 C18 . 1.529(7) ?
    C17 H17 . 0.9300 ?
    C18 C21 . 1.524(9) ?
    C18 C19 . 1.544(8) ?
    C18 C20 . 1.567(9) ?
    C19 H19A . 0.9600 ?
    C19 H19B . 0.9600 ?
    C19 H19C . 0.9600 ?
    C20 H20A . 0.9600 ?
    C20 H20B . 0.9600 ?
    C20 H20C . 0.9600 ?
    C21 H21A . 0.9600 ?
    C21 H21B . 0.9600 ?
    C21 H21C . 0.9600 ?
    C22 O4 . 1.443(5) ?
    C22 C23 . 1.505(7) ?
    C22 H22A . 0.9700 ?
    C22 H22B . 0.9700 ?
    C23 O5 . 1.434(6) ?
    C23 H23A . 0.9700 ?
    C23 H23B . 0.9700 ?
    C24 O5 . 1.360(6) ?
    C24 C29 . 1.385(7) ?
    C24 C25 . 1.405(8) ?
    C25 C26 . 1.378(8) ?
    C25 H25 . 0.9300 ?
    C26 C27 . 1.383(8) ?
    C26 H26 . 0.9300 ?
    C27 C28 . 1.383(8) ?
    C27 N2 . 1.463(7) ?
    C28 C29 . 1.378(7) ?
    C28 H28 . 0.9300 ?
    C29 H29 . 0.9300 ?
    C30 C31 . 1.542(7) ?
    C30 H30A . 0.9700 ?
    C30 H30B . 0.9700 ?
    C31 C36 . 1.377(7) ?
    C31 C32 . 1.417(7) ?
    C32 O1 . 1.369(5) ?
    C32 C33 . 1.396(7) ?
    C33 C34 . 1.390(7) ?
    C33 C41 . 1.545(7) ?
    C34 C35 . 1.390(8) ?
    C34 H34 . 0.9300 ?
    C35 C36 . 1.417(7) ?
    C35 C37 . 1.528(7) ?
    C36 H36 . 0.9300 ?
    C37 C38 . 1.534(8) ?
    C37 C39 . 1.540(9) ?
    C37 C40 . 1.546(9) ?
    C38 H38A . 0.9600 ?
    C38 H38B . 0.9600 ?
    C38 H38C . 0.9600 ?
    C39 H39A . 0.9600 ?
    C39 H39B . 0.9600 ?
    C39 H39C . 0.9600 ?
    C40 H40A . 0.9600 ?
    C40 H40B . 0.9600 ?
    C40 H40C . 0.9600 ?
    C41 C42 . 1.532(7) ?
    C41 H41A . 0.9700 ?
    C41 H41B . 0.9700 ?
    C42 C47 . 1.384(7) ?
    C42 C43 . 1.404(7) ?
    C43 C44 . 1.409(8) ?
    C43 H43 . 0.9300 ?
    C44 C45 . 1.376(8) ?
    C44 C48 . 1.543(7) ?
    C45 C46 . 1.403(7) ?
    C45 H45 . 0.9300 ?
    C46 C47 . 1.411(7) ?
    C46 C52 . 1.523(7) ?
    C47 O3 . 1.412(5) ?
    C48 C49 . 1.517(10) ?
    C48 C51 . 1.534(9) ?
    C48 C50 . 1.547(9) ?
    C49 H49A . 0.9600 ?
    C49 H49B . 0.9600 ?
    C49 H49C . 0.9600 ?
    C50 H50A . 0.9600 ?
    C50 H50B . 0.9600 ?
    C50 H50C . 0.9600 ?
    C51 H51A . 0.9600 ?
    C51 H51B . 0.9600 ?
    C51 H51C . 0.9600 ?
    C52 H52A . 0.9700 ?
    C52 H52B . 0.9700 ?
    C53 O3 . 1.438(6) ?
    C53 C54 . 1.504(7) ?
    C53 H53A . 0.9700 ?
    C53 H53B . 0.9700 ?
    C54 O6 . 1.431(6) ?
    C54 H54A . 0.9700 ?
    C54 H54B . 0.9700 ?
    C55 O6 . 1.372(5) ?
    C55 C60 . 1.382(7) ?
    C55 C56 . 1.387(7) ?
    C56 C57 . 1.392(8) ?
    C56 H56 . 0.9300 ?
    C57 C58 . 1.371(8) ?
    C57 H57 . 0.9300 ?
    C58 C59 . 1.371(8) ?
    C58 N1 . 1.467(7) ?
    C59 C60 . 1.391(7) ?
    C59 H59 . 0.9300 ?
    C60 H60 . 0.9300 ?
    C61 C62 . 1.444(13) ?
    C61 H61A . 0.9600 ?
    C61 H61B . 0.9600 ?
    C61 H61C . 0.9600 ?
    C62 N3 . 1.133(11) ?
    C63 C64 . 1.436(11) ?
    C63 H63A . 0.9600 ?
    C63 H63B . 0.9600 ?
    C63 H63C . 0.9600 ?
    C64 N5 . 1.121(9) ?
    C65 C66 . 1.443(9) ?
    C65 H65A . 0.9600 ?
    C65 H65B . 0.9600 ?
    C65 H65C . 0.9600 ?
    C66 N4 . 1.131(9) ?
    C67 N6 . 1.20(3) ?
    C67 C68 . 1.529(18) ?
    C68 H68A . 0.9600 ?
    C68 H68B . 0.9600 ?
    C68 H68C . 0.9600 ?
    C1' H1'1 . 0.9600 ?
    C1' H1'2 . 0.9600 ?
    C1' H1'3 . 0.9600 ?
    C2' H2'1 . 0.9600 ?
    C2' H2'2 . 0.9600 ?
    C2' H2'3 . 0.9600 ?
    C3' H3'1 . 0.9600 ?
    C3' H3'2 . 0.9600 ?
    C3' H3'3 . 0.9600 ?
    N1 O9 . 1.202(7) ?
    N1 O10 . 1.210(7) ?
    N2 O7 . 1.212(7) ?
    N2 O8 . 1.222(7) ?
    O1 H1 . 0.8200 ?
    O2 H2 . 0.8200 ?
loop_
    _geom_angle_atom_site_label_1
    _geom_angle_atom_site_label_2
    _geom_angle_atom_site_label_3
    _geom_angle_site_symmetry_1
    _geom_angle_site_symmetry_3
    _geom_angle
    _geom_angle_publ_flag
    C4 C1 H1A . . 109.5 ?
    C4 C1 H1B . . 109.5 ?
    H1A C1 H1B . . 109.5 ?
    C4 C1 H1C . . 109.5 ?
    H1A C1 H1C . . 109.5 ?
    H1B C1 H1C . . 109.5 ?
    C4 C2 H2A . . 109.5 ?
    C4 C2 H2B . . 109.5 ?
    H2A C2 H2B . . 109.5 ?
    C4 C2 H2C . . 109.5 ?
    H2A C2 H2C . . 109.5 ?
    H2B C2 H2C . . 109.5 ?
    C4 C3 H3A . . 109.5 ?
    C4 C3 H3B . . 109.5 ?
    H3A C3 H3B . . 109.5 ?
    C4 C3 H3C . . 109.5 ?
    H3A C3 H3C . . 109.5 ?
    H3B C3 H3C . . 109.5 ?
    C2 C4 C5 . . 112.3(6) ?
    C2 C4 C3 . . 111.4(8) ?
    C5 C4 C3 . . 107.2(5) ?
    C2' C4 C1' . . 119.7(19) ?
    C2' C4 C3' . . 109.6(18) ?
    C1' C4 C3' . . 99(2) ?
    C2 C4 C1 . . 112.0(8) ?
    C5 C4 C1 . . 111.0(5) ?
    C3 C4 C1 . . 102.3(7) ?
    C6 C5 C10 . . 117.0(5) ?
    C6 C5 C4 . . 122.9(5) ?
    C10 C5 C4 . . 120.1(5) ?
    C5 C6 C7 . . 122.9(5) ?
    C5 C6 H6 . . 118.6 ?
    C7 C6 H6 . . 118.6 ?
    C6 C7 C8 . . 118.5(5) ?
    C6 C7 C52 . . 119.7(4) ?
    C8 C7 C52 . . 121.6(4) ?
    O2 C8 C9 . . 122.2(4) ?
    O2 C8 C7 . . 117.2(4) ?
    C9 C8 C7 . . 120.6(4) ?
    C10 C9 C8 . . 119.0(5) ?
    C10 C9 C11 . . 118.9(5) ?
    C8 C9 C11 . . 121.9(4) ?
    C9 C10 C5 . . 122.1(5) ?
    C9 C10 H10 . . 118.9 ?
    C5 C10 H10 . . 118.9 ?
    C12 C11 C9 . . 110.4(4) ?
    C12 C11 H11A . . 109.6 ?
    C9 C11 H11A . . 109.6 ?
    C12 C11 H11B . . 109.6 ?
    C9 C11 H11B . . 109.6 ?
    H11A C11 H11B . . 108.1 ?
    C17 C12 C13 . . 119.6(4) ?
    C17 C12 C11 . . 118.9(5) ?
    C13 C12 C11 . . 121.2(4) ?
    O4 C13 C14 . . 122.8(4) ?
    O4 C13 C12 . . 116.9(4) ?
    C14 C13 C12 . . 120.3(4) ?
    C15 C14 C13 . . 117.5(4) ?
    C15 C14 C30 . . 118.2(4) ?
    C13 C14 C30 . . 124.0(4) ?
    C14 C15 C16 . . 123.9(5) ?
    C14 C15 H15 . . 118.0 ?
    C16 C15 H15 . . 118.0 ?
    C15 C16 C17 . . 116.4(4) ?
    C15 C16 C18 . . 124.0(5) ?
    C17 C16 C18 . . 119.5(5) ?
    C12 C17 C16 . . 122.1(5) ?
    C12 C17 H17 . . 118.9 ?
    C16 C17 H17 . . 118.9 ?
    C21 C18 C16 . . 112.0(5) ?
    C21 C18 C19 . . 109.1(5) ?
    C16 C18 C19 . . 109.3(4) ?
    C21 C18 C20 . . 108.3(5) ?
    C16 C18 C20 . . 109.2(4) ?
    C19 C18 C20 . . 109.0(5) ?
    C18 C19 H19A . . 109.5 ?
    C18 C19 H19B . . 109.5 ?
    H19A C19 H19B . . 109.5 ?
    C18 C19 H19C . . 109.5 ?
    H19A C19 H19C . . 109.5 ?
    H19B C19 H19C . . 109.5 ?
    C18 C20 H20A . . 109.5 ?
    C18 C20 H20B . . 109.5 ?
    H20A C20 H20B . . 109.5 ?
    C18 C20 H20C . . 109.5 ?
    H20A C20 H20C . . 109.5 ?
    H20B C20 H20C . . 109.5 ?
    C18 C21 H21A . . 109.5 ?
    C18 C21 H21B . . 109.5 ?
    H21A C21 H21B . . 109.5 ?
    C18 C21 H21C . . 109.5 ?
    H21A C21 H21C . . 109.5 ?
    H21B C21 H21C . . 109.5 ?
    O4 C22 C23 . . 109.3(4) ?
    O4 C22 H22A . . 109.8 ?
    C23 C22 H22A . . 109.8 ?
    O4 C22 H22B . . 109.8 ?
    C23 C22 H22B . . 109.8 ?
    H22A C22 H22B . . 108.3 ?
    O5 C23 C22 . . 108.5(4) ?
    O5 C23 H23A . . 110.0 ?
    C22 C23 H23A . . 110.0 ?
    O5 C23 H23B . . 110.0 ?
    C22 C23 H23B . . 110.0 ?
    H23A C23 H23B . . 108.4 ?
    O5 C24 C29 . . 124.8(5) ?
    O5 C24 C25 . . 116.2(4) ?
    C29 C24 C25 . . 119.0(5) ?
    C26 C25 C24 . . 121.3(5) ?
    C26 C25 H25 . . 119.3 ?
    C24 C25 H25 . . 119.3 ?
    C25 C26 C27 . . 118.7(6) ?
    C25 C26 H26 . . 120.7 ?
    C27 C26 H26 . . 120.7 ?
    C28 C27 C26 . . 120.5(5) ?
    C28 C27 N2 . . 120.2(5) ?
    C26 C27 N2 . . 119.4(5) ?
    C29 C28 C27 . . 121.0(5) ?
    C29 C28 H28 . . 119.5 ?
    C27 C28 H28 . . 119.5 ?
    C28 C29 C24 . . 119.5(5) ?
    C28 C29 H29 . . 120.2 ?
    C24 C29 H29 . . 120.2 ?
    C14 C30 C31 . . 111.1(4) ?
    C14 C30 H30A . . 109.4 ?
    C31 C30 H30A . . 109.4 ?
    C14 C30 H30B . . 109.4 ?
    C31 C30 H30B . . 109.4 ?
    H30A C30 H30B . . 108.0 ?
    C36 C31 C32 . . 118.1(4) ?
    C36 C31 C30 . . 121.3(4) ?
    C32 C31 C30 . . 120.4(4) ?
    O1 C32 C33 . . 124.6(4) ?
    O1 C32 C31 . . 115.0(4) ?
    C33 C32 C31 . . 120.4(4) ?
    C34 C33 C32 . . 119.5(5) ?
    C34 C33 C41 . . 118.5(4) ?
    C32 C33 C41 . . 121.9(4) ?
    C35 C34 C33 . . 121.9(5) ?
    C35 C34 H34 . . 119.1 ?
    C33 C34 H34 . . 119.1 ?
    C34 C35 C36 . . 117.2(5) ?
    C34 C35 C37 . . 123.2(5) ?
    C36 C35 C37 . . 119.6(5) ?
    C31 C36 C35 . . 122.8(5) ?
    C31 C36 H36 . . 118.6 ?
    C35 C36 H36 . . 118.6 ?
    C35 C37 C38 . . 109.5(4) ?
    C35 C37 C39 . . 109.6(5) ?
    C38 C37 C39 . . 108.9(5) ?
    C35 C37 C40 . . 112.1(5) ?
    C38 C37 C40 . . 108.4(5) ?
    C39 C37 C40 . . 108.2(5) ?
    C37 C38 H38A . . 109.5 ?
    C37 C38 H38B . . 109.5 ?
    H38A C38 H38B . . 109.5 ?
    C37 C38 H38C . . 109.5 ?
    H38A C38 H38C . . 109.5 ?
    H38B C38 H38C . . 109.5 ?
    C37 C39 H39A . . 109.5 ?
    C37 C39 H39B . . 109.5 ?
    H39A C39 H39B . . 109.5 ?
    C37 C39 H39C . . 109.5 ?
    H39A C39 H39C . . 109.5 ?
    H39B C39 H39C . . 109.5 ?
    C37 C40 H40A . . 109.5 ?
    C37 C40 H40B . . 109.5 ?
    H40A C40 H40B . . 109.5 ?
    C37 C40 H40C . . 109.5 ?
    H40A C40 H40C . . 109.5 ?
    H40B C40 H40C . . 109.5 ?
    C42 C41 C33 . . 111.6(4) ?
    C42 C41 H41A . . 109.3 ?
    C33 C41 H41A . . 109.3 ?
    C42 C41 H41B . . 109.3 ?
    C33 C41 H41B . . 109.3 ?
    H41A C41 H41B . . 108.0 ?
    C47 C42 C43 . . 119.5(5) ?
    C47 C42 C41 . . 121.5(4) ?
    C43 C42 C41 . . 118.7(5) ?
    C42 C43 C44 . . 120.4(5) ?
    C42 C43 H43 . . 119.8 ?
    C44 C43 H43 . . 119.8 ?
    C45 C44 C43 . . 117.8(4) ?
    C45 C44 C48 . . 120.3(5) ?
    C43 C44 C48 . . 121.8(5) ?
    C44 C45 C46 . . 124.2(5) ?
    C44 C45 H45 . . 117.9 ?
    C46 C45 H45 . . 117.9 ?
    C45 C46 C47 . . 116.0(5) ?
    C45 C46 C52 . . 121.1(5) ?
    C47 C46 C52 . . 122.6(4) ?
    C42 C47 C46 . . 122.1(4) ?
    C42 C47 O3 . . 119.6(4) ?
    C46 C47 O3 . . 118.3(4) ?
    C49 C48 C51 . . 109.7(6) ?
    C49 C48 C44 . . 112.5(5) ?
    C51 C48 C44 . . 109.5(5) ?
    C49 C48 C50 . . 109.1(6) ?
    C51 C48 C50 . . 107.3(6) ?
    C44 C48 C50 . . 108.6(5) ?
    C48 C49 H49A . . 109.5 ?
    C48 C49 H49B . . 109.5 ?
    H49A C49 H49B . . 109.5 ?
    C48 C49 H49C . . 109.5 ?
    H49A C49 H49C . . 109.5 ?
    H49B C49 H49C . . 109.5 ?
    C48 C50 H50A . . 109.5 ?
    C48 C50 H50B . . 109.5 ?
    H50A C50 H50B . . 109.5 ?
    C48 C50 H50C . . 109.5 ?
    H50A C50 H50C . . 109.5 ?
    H50B C50 H50C . . 109.5 ?
    C48 C51 H51A . . 109.5 ?
    C48 C51 H51B . . 109.5 ?
    H51A C51 H51B . . 109.5 ?
    C48 C51 H51C . . 109.5 ?
    H51A C51 H51C . . 109.5 ?
    H51B C51 H51C . . 109.5 ?
    C46 C52 C7 . . 111.0(4) ?
    C46 C52 H52A . . 109.4 ?
    C7 C52 H52A . . 109.4 ?
    C46 C52 H52B . . 109.4 ?
    C7 C52 H52B . . 109.4 ?
    H52A C52 H52B . . 108.0 ?
    O3 C53 C54 . . 106.3(4) ?
    O3 C53 H53A . . 110.5 ?
    C54 C53 H53A . . 110.5 ?
    O3 C53 H53B . . 110.5 ?
    C54 C53 H53B . . 110.5 ?
    H53A C53 H53B . . 108.7 ?
    O6 C54 C53 . . 106.7(4) ?
    O6 C54 H54A . . 110.4 ?
    C53 C54 H54A . . 110.4 ?
    O6 C54 H54B . . 110.4 ?
    C53 C54 H54B . . 110.4 ?
    H54A C54 H54B . . 108.6 ?
    O6 C55 C60 . . 116.3(4) ?
    O6 C55 C56 . . 123.3(4) ?
    C60 C55 C56 . . 120.4(4) ?
    C55 C56 C57 . . 119.0(5) ?
    C55 C56 H56 . . 120.5 ?
    C57 C56 H56 . . 120.5 ?
    C58 C57 C56 . . 120.0(5) ?
    C58 C57 H57 . . 120.0 ?
    C56 C57 H57 . . 120.0 ?
    C57 C58 C59 . . 121.5(5) ?
    C57 C58 N1 . . 119.5(5) ?
    C59 C58 N1 . . 118.9(5) ?
    C58 C59 C60 . . 118.9(5) ?
    C58 C59 H59 . . 120.6 ?
    C60 C59 H59 . . 120.6 ?
    C55 C60 C59 . . 120.2(5) ?
    C55 C60 H60 . . 119.9 ?
    C59 C60 H60 . . 119.9 ?
    C62 C61 H61A . . 109.5 ?
    C62 C61 H61B . . 109.5 ?
    H61A C61 H61B . . 109.5 ?
    C62 C61 H61C . . 109.5 ?
    H61A C61 H61C . . 109.5 ?
    H61B C61 H61C . . 109.5 ?
    N3 C62 C61 . . 179.9(13) ?
    C64 C63 H63A . . 109.5 ?
    C64 C63 H63B . . 109.5 ?
    H63A C63 H63B . . 109.5 ?
    C64 C63 H63C . . 109.5 ?
    H63A C63 H63C . . 109.5 ?
    H63B C63 H63C . . 109.5 ?
    N5 C64 C63 . . 178.7(9) ?
    C66 C65 H65A . . 109.5 ?
    C66 C65 H65B . . 109.5 ?
    H65A C65 H65B . . 109.5 ?
    C66 C65 H65C . . 109.5 ?
    H65A C65 H65C . . 109.5 ?
    H65B C65 H65C . . 109.5 ?
    N4 C66 C65 . . 179.3(8) ?
    N6 C67 C68 . . 165(3) ?
    C67 C68 H68A . . 109.5 ?
    C67 C68 H68B . . 109.5 ?
    H68A C68 H68B . . 109.5 ?
    C67 C68 H68C . . 109.5 ?
    H68A C68 H68C . . 109.5 ?
    H68B C68 H68C . . 109.5 ?
    C4 C1' H1'1 . . 109.5 ?
    C4 C1' H1'2 . . 109.5 ?
    H1'1 C1' H1'2 . . 109.5 ?
    C4 C1' H1'3 . . 109.5 ?
    H1'1 C1' H1'3 . . 109.5 ?
    H1'2 C1' H1'3 . . 109.5 ?
    C4 C2' H2'1 . . 109.5 ?
    C4 C2' H2'2 . . 109.5 ?
    H2'1 C2' H2'2 . . 109.5 ?
    C4 C2' H2'3 . . 109.5 ?
    H2'1 C2' H2'3 . . 109.5 ?
    H2'2 C2' H2'3 . . 109.5 ?
    C4 C3' H3'1 . . 109.5 ?
    C4 C3' H3'2 . . 109.5 ?
    H3'1 C3' H3'2 . . 109.5 ?
    C4 C3' H3'3 . . 109.5 ?
    H3'1 C3' H3'3 . . 109.5 ?
    H3'2 C3' H3'3 . . 109.5 ?
    O9 N1 O10 . . 120.8(5) ?
    O9 N1 C58 . . 120.6(5) ?
    O10 N1 C58 . . 118.5(5) ?
    O7 N2 O8 . . 121.7(6) ?
    O7 N2 C27 . . 118.6(5) ?
    O8 N2 C27 . . 119.7(5) ?
    C32 O1 H1 . . 109.5 ?
    C8 O2 H2 . . 109.5 ?
    C47 O3 C53 . . 113.8(4) ?
    C13 O4 C22 . . 117.7(3) ?
    C24 O5 C23 . . 119.7(4) ?
    C55 O6 C54 . . 119.8(4) ?
loop_
    _geom_torsion_atom_site_label_1
    _geom_torsion_atom_site_label_2
    _geom_torsion_atom_site_label_3
    _geom_torsion_atom_site_label_4
    _geom_torsion_site_symmetry_1
    _geom_torsion_site_symmetry_2
    _geom_torsion_site_symmetry_3
    _geom_torsion_site_symmetry_4
    _geom_torsion
    _geom_torsion_publ_flag
    C2 C4 C5 C6 . . . . -123.5(9) ?
    C3 C4 C5 C6 . . . . 113.8(7) ?
    C2' C4 C5 C6 . . . . 59.9(16) ?
    C1' C4 C5 C6 . . . . -164.7(18) ?
    C3' C4 C5 C6 . . . . -57.7(14) ?
    C1 C4 C5 C6 . . . . 2.8(8) ?
    C2 C4 C5 C10 . . . . 58.5(9) ?
    C3 C4 C5 C10 . . . . -64.2(8) ?
    C2' C4 C5 C10 . . . . -118.1(15) ?
    C1' C4 C5 C10 . . . . 17.3(19) ?
    C3' C4 C5 C10 . . . . 124.2(13) ?
    C1 C4 C5 C10 . . . . -175.2(6) ?
    C10 C5 C6 C7 . . . . 0.8(8) ?
    C4 C5 C6 C7 . . . . -177.3(5) ?
    C5 C6 C7 C8 . . . . -0.7(7) ?
    C5 C6 C7 C52 . . . . 174.2(5) ?
    C6 C7 C8 O2 . . . . -177.2(4) ?
    C52 C7 C8 O2 . . . . 8.0(7) ?
    C6 C7 C8 C9 . . . . 0.0(7) ?
    C52 C7 C8 C9 . . . . -174.8(4) ?
    O2 C8 C9 C10 . . . . 177.6(4) ?
    C7 C8 C9 C10 . . . . 0.5(7) ?
    O2 C8 C9 C11 . . . . -7.8(7) ?
    C7 C8 C9 C11 . . . . 175.1(4) ?
    C8 C9 C10 C5 . . . . -0.3(7) ?
    C11 C9 C10 C5 . . . . -175.1(4) ?
    C6 C5 C10 C9 . . . . -0.3(7) ?
    C4 C5 C10 C9 . . . . 177.9(5) ?
    C10 C9 C11 C12 . . . . 86.4(5) ?
    C8 C9 C11 C12 . . . . -88.2(5) ?
    C9 C11 C12 C17 . . . . -82.2(5) ?
    C9 C11 C12 C13 . . . . 90.9(5) ?
    C17 C12 C13 O4 . . . . 178.8(4) ?
    C11 C12 C13 O4 . . . . 5.7(6) ?
    C17 C12 C13 C14 . . . . 0.0(7) ?
    C11 C12 C13 C14 . . . . -173.0(4) ?
    O4 C13 C14 C15 . . . . -179.0(4) ?
    C12 C13 C14 C15 . . . . -0.4(6) ?
    O4 C13 C14 C30 . . . . -5.2(7) ?
    C12 C13 C14 C30 . . . . 173.5(4) ?
    C13 C14 C15 C16 . . . . -1.0(7) ?
    C30 C14 C15 C16 . . . . -175.2(4) ?
    C14 C15 C16 C17 . . . . 2.5(7) ?
    C14 C15 C16 C18 . . . . -179.6(4) ?
    C13 C12 C17 C16 . . . . 1.6(7) ?
    C11 C12 C17 C16 . . . . 174.9(4) ?
    C15 C16 C17 C12 . . . . -2.8(7) ?
    C18 C16 C17 C12 . . . . 179.2(4) ?
    C15 C16 C18 C21 . . . . 5.0(8) ?
    C17 C16 C18 C21 . . . . -177.2(5) ?
    C15 C16 C18 C19 . . . . -116.0(6) ?
    C17 C16 C18 C19 . . . . 61.9(7) ?
    C15 C16 C18 C20 . . . . 124.9(5) ?
    C17 C16 C18 C20 . . . . -57.3(6) ?
    O4 C22 C23 O5 . . . . 65.7(5) ?
    O5 C24 C25 C26 . . . . -179.5(5) ?
    C29 C24 C25 C26 . . . . -0.8(9) ?
    C24 C25 C26 C27 . . . . -0.2(10) ?
    C25 C26 C27 C28 . . . . -0.1(9) ?
    C25 C26 C27 N2 . . . . -178.8(6) ?
    C26 C27 C28 C29 . . . . 1.4(8) ?
    N2 C27 C28 C29 . . . . -179.9(5) ?
    C27 C28 C29 C24 . . . . -2.5(7) ?
    O5 C24 C29 C28 . . . . -179.3(5) ?
    C25 C24 C29 C28 . . . . 2.1(7) ?
    C15 C14 C30 C31 . . . . 74.8(5) ?
    C13 C14 C30 C31 . . . . -99.0(5) ?
    C14 C30 C31 C36 . . . . -85.5(5) ?
    C14 C30 C31 C32 . . . . 89.2(5) ?
    C36 C31 C32 O1 . . . . -179.7(4) ?
    C30 C31 C32 O1 . . . . 5.5(6) ?
    C36 C31 C32 C33 . . . . -0.7(7) ?
    C30 C31 C32 C33 . . . . -175.6(4) ?
    O1 C32 C33 C34 . . . . -179.1(4) ?
    C31 C32 C33 C34 . . . . 2.1(7) ?
    O1 C32 C33 C41 . . . . -2.7(7) ?
    C31 C32 C33 C41 . . . . 178.4(4) ?
    C32 C33 C34 C35 . . . . -1.5(7) ?
    C41 C33 C34 C35 . . . . -178.0(5) ?
    C33 C34 C35 C36 . . . . -0.4(7) ?
    C33 C34 C35 C37 . . . . 179.1(5) ?
    C32 C31 C36 C35 . . . . -1.3(7) ?
    C30 C31 C36 C35 . . . . 173.5(4) ?
    C34 C35 C36 C31 . . . . 1.9(7) ?
    C37 C35 C36 C31 . . . . -177.7(4) ?
    C34 C35 C37 C38 . . . . 116.4(6) ?
    C36 C35 C37 C38 . . . . -64.1(7) ?
    C34 C35 C37 C39 . . . . -124.1(6) ?
    C36 C35 C37 C39 . . . . 55.4(7) ?
    C34 C35 C37 C40 . . . . -3.9(8) ?
    C36 C35 C37 C40 . . . . 175.6(5) ?
    C34 C33 C41 C42 . . . . 90.1(5) ?
    C32 C33 C41 C42 . . . . -86.3(5) ?
    C33 C41 C42 C47 . . . . 91.5(5) ?
    C33 C41 C42 C43 . . . . -82.6(5) ?
    C47 C42 C43 C44 . . . . 0.3(7) ?
    C41 C42 C43 C44 . . . . 174.6(4) ?
    C42 C43 C44 C45 . . . . -1.9(7) ?
    C42 C43 C44 C48 . . . . 178.8(5) ?
    C43 C44 C45 C46 . . . . 1.8(8) ?
    C48 C44 C45 C46 . . . . -178.9(5) ?
    C44 C45 C46 C47 . . . . -0.1(7) ?
    C44 C45 C46 C52 . . . . -173.2(4) ?
    C43 C42 C47 C46 . . . . 1.4(7) ?
    C41 C42 C47 C46 . . . . -172.7(4) ?
    C43 C42 C47 O3 . . . . 179.2(4) ?
    C41 C42 C47 O3 . . . . 5.1(7) ?
    C45 C46 C47 C42 . . . . -1.5(7) ?
    C52 C46 C47 C42 . . . . 171.5(4) ?
    C45 C46 C47 O3 . . . . -179.3(4) ?
    C52 C46 C47 O3 . . . . -6.3(7) ?
    C45 C44 C48 C49 . . . . -173.3(6) ?
    C43 C44 C48 C49 . . . . 6.0(8) ?
    C45 C44 C48 C51 . . . . -51.1(7) ?
    C43 C44 C48 C51 . . . . 128.2(6) ?
    C45 C44 C48 C50 . . . . 65.8(7) ?
    C43 C44 C48 C50 . . . . -114.9(6) ?
    C45 C46 C52 C7 . . . . 74.4(5) ?
    C47 C46 C52 C7 . . . . -98.3(5) ?
    C6 C7 C52 C46 . . . . -78.2(5) ?
    C8 C7 C52 C46 . . . . 96.5(5) ?
    O3 C53 C54 O6 . . . . 62.0(6) ?
    O6 C55 C56 C57 . . . . -177.3(6) ?
    C60 C55 C56 C57 . . . . 1.6(9) ?
    C55 C56 C57 C58 . . . . -0.7(10) ?
    C56 C57 C58 C59 . . . . 0.0(11) ?
    C56 C57 C58 N1 . . . . 177.4(6) ?
    C57 C58 C59 C60 . . . . -0.2(9) ?
    N1 C58 C59 C60 . . . . -177.6(6) ?
    O6 C55 C60 C59 . . . . 177.2(5) ?
    C56 C55 C60 C59 . . . . -1.8(8) ?
    C58 C59 C60 C55 . . . . 1.1(8) ?
    C57 C58 N1 O9 . . . . -173.1(7) ?
    C59 C58 N1 O9 . . . . 4.3(10) ?
    C57 C58 N1 O10 . . . . 9.2(10) ?
    C59 C58 N1 O10 . . . . -173.4(7) ?
    C28 C27 N2 O7 . . . . -9.7(9) ?
    C26 C27 N2 O7 . . . . 169.0(7) ?
    C28 C27 N2 O8 . . . . 173.7(6) ?
    C26 C27 N2 O8 . . . . -7.6(9) ?
    C42 C47 O3 C53 . . . . 90.6(5) ?
    C46 C47 O3 C53 . . . . -91.6(5) ?
    C54 C53 O3 C47 . . . . -178.3(4) ?
    C14 C13 O4 C22 . . . . -62.0(6) ?
    C12 C13 O4 C22 . . . . 119.3(4) ?
    C23 C22 O4 C13 . . . . -133.4(4) ?
    C29 C24 O5 C23 . . . . -9.1(7) ?
    C25 C24 O5 C23 . . . . 169.5(5) ?
    C22 C23 O5 C24 . . . . 180.0(4) ?
    C60 C55 O6 C54 . . . . 166.9(4) ?
    C56 C55 O6 C54 . . . . -14.2(7) ?
    C53 C54 O6 C55 . . . . -177.4(4) ?
loop_
    _geom_hbond_atom_site_label_D
    _geom_hbond_atom_site_label_H
    _geom_hbond_atom_site_label_A
    _geom_hbond_site_symmetry_A
    _geom_hbond_distance_DH
    _geom_hbond_distance_HA
    _geom_hbond_distance_DA
    _geom_hbond_angle_DHA
    O1 H1 O3 . 0.82 1.99 2.802(6) 171
    O2 H2 O4 . 0.82 1.97 2.781(4) 176
    C50 H50C O7 2_666 0.96 2.59 3.487(10) 156
    C68 H68B O10 . 0.96 2.39 3.247(13) 148
    C65 H65A Cg1 . 0.96 2.66 3.590(6) 163
data_global
_journal_date_recd_electronic     2009-04-17
_journal_date_accepted     2009-05-14
_journal_name_full     'Acta Crystallographica, Section E'
_journal_year     2009
_journal_volume     65
_journal_issue      6
_journal_page_first     o1336
_journal_page_last     o1337
_journal_paper_category     QO
_journal_coeditor_code     XU2512
_publ_contact_author_name     'Dian-Shun Guo'
_publ_contact_author_address
;
Department of Chemistry
Shandong Normal University
Jinan 250014,
People's Republic of China
;
_publ_contact_author_email     'chdsguo@sdnu.edu.cn'
_publ_contact_author_fax     ?
_publ_contact_author_phone     ?
_publ_section_title
;\
5,11,17,23-Tetra-<i>tert</i>-butyl-25,27-bis[2-(4-nitrophenoxy)ethoxy]calix[4]\
arene-26,28-diol acetonitrile tetrasolvate
;
loop_
    _publ_author_name
    _publ_author_address
    'Yuan, Jiu-Mao'
;
Department of Chemistry
Shandong Normal University
Jinan 250014
People's Republic of China
;
    'Gao, Yong-Hong'
;
Department of Chemistry
Shandong Normal University
Jinan 250014
People's Republic of China
;
    'Ma, Jian-Ping'
;
Department of Chemistry
Shandong Normal University
Jinan 250014
People's Republic of China
;
    'Guo, Dian-Shun'
;
Department of Chemistry
Shandong Normal University
Jinan 250014
People's Republic of China
;
