# Supplementary material for: 5,11,17,23-Tetra-tert-butyl-25,27-bis­[2-(4-nitro­phen­oxy)eth­oxy]calix[4]arene-26,28-diol acetonitrile tetra­solvate
Source: Acta Crystallogr Sect E Struct Rep Online. 2009 May 20;65(Pt 6):o1336–7. doi: 10.1107/S1600536809018212 (PMC2969685; doi:10.1107/S1600536809018212)
Supplement: Supplementary file 2 [file e-65-o1336-Isup2.hkl]

#
# h,k,l, Fc-squared, Fo-squared, sigma(Fo-squared) and status flag
#
data_I
_shelx_title ' 90317bm in P-1'
_shelx_refln_list_code          4
_shelx_F_calc_maximum      260.78
_exptl_crystal_F_000      1224.00
_reflns_d_resolution_high  0.8406
 
loop_
 _symmetry_equiv_pos_as_xyz
 'x, y, z'
 '-x, -y, -z'
 
_cell_length_a    13.1949
_cell_length_b    13.3883
_cell_length_c    19.6918
_cell_angle_alpha  71.978
_cell_angle_beta   84.022
_cell_angle_gamma  82.230
 
_shelx_F_squared_multiplier     1.000
 
loop_
 _refln_index_h
 _refln_index_k
 _refln_index_l
 _refln_F_squared_calc
 _refln_F_squared_meas
 _refln_F_squared_sigma
 _refln_observed_status
   1   0   0     2878.07     3104.43    374.41 o
   5   0   0      643.14      580.49     67.07 o
   6   0   0       15.36       77.99     12.53 o
   7   0   0     1961.58     1954.00    131.54 o
   8   0   0     1024.11      886.89     61.05 o
   9   0   0       28.89       25.76      6.56 o
  10   0   0      116.90      212.64     23.87 o
  11   0   0       59.01       78.30     24.81 o
  12   0   0      269.70      338.37     53.42 o
  13   0   0       19.63       16.39     24.51 o
  14   0   0       94.26       85.79     30.91 o
  15   0   0        2.16      -30.44     23.18 o
 -15   1   0       39.49       49.62     28.97 o
 -14   1   0      147.12      107.51     31.51 o
 -13   1   0        0.43       -4.93     22.51 o
 -12   1   0       20.66       32.97     24.71 o
 -11   1   0     2024.53     2169.98    254.18 o
 -10   1   0       91.03      110.66     17.53 o
  -9   1   0        6.87        0.87      9.18 o
  -8   1   0     1045.12     1314.92    149.54 o
  -7   1   0     4230.12     7548.35    910.01 o
  -6   1   0      207.36      499.43     58.35 o
  -5   1   0      529.77      922.91     77.94 o
  -3   1   0     3560.57     7634.98    506.66 o
  -2   1   0    12970.14    25911.96   1715.19 o
   0   1   0     1404.56      735.09     84.19 o
   1   1   0        0.87        7.22      1.72 o
   2   1   0     1518.97     1650.34    110.44 o
   3   1   0    48351.48    55186.54   3668.68 o
   4   1   0      125.05      148.37     11.91 o
   5   1   0     3976.20     4523.13    301.69 o
   7   1   0       60.96       62.46      7.42 o
   8   1   0      272.70      379.52     27.56 o
   9   1   0       18.81       53.08      7.69 o
  10   1   0      157.11      195.87     19.29 o
  11   1   0       29.70       10.19     20.18 o
  12   1   0      421.57      361.95     54.62 o
  13   1   0      198.41      121.36     32.57 o
  14   1   0      104.72      119.23     33.37 o
  15   1   0      177.87      167.85     39.30 o
 -15   2   0       27.81       48.82     30.71 o
 -14   2   0      873.22     1134.54    141.68 o
 -13   2   0       27.77       50.56     27.78 o
 -12   2   0     1312.11     1405.18    169.32 o
 -11   2   0      800.39      758.87     96.45 o
 -10   2   0       13.64       77.25     15.65 o
  -9   2   0       17.93       70.15     13.42 o
  -8   2   0      145.23      274.98     28.03 o
  -7   2   0      674.95     1258.17     85.26 o
  -6   2   0        1.42        5.94      3.94 o
  -5   2   0     2114.61     4154.56    275.56 o
  -4   2   0        0.03        5.64      2.21 o
  -3   2   0     4848.28     8223.38    679.72 o
  -1   2   0     1461.71     1584.10    105.82 o
   0   2   0     2522.86     1738.79    116.69 o
   1   2   0     1275.61     1115.96     92.16 o
   2   2   0      376.15      400.63     32.73 o
   3   2   0     5683.54     6296.35    502.22 o
   4   2   0     2924.63     3264.05    217.72 o
   5   2   0     5226.50     6818.05    453.77 o
   6   2   0     6897.13     7719.07    513.92 o
   7   2   0     1618.69     1938.58    130.50 o
   8   2   0     5910.33     6659.33    442.77 o
   9   2   0        9.51        4.58      9.52 o
  10   2   0     1197.40     1407.59    116.14 o
  11   2   0      297.76      381.64     37.03 o
  12   2   0      144.61       82.13     26.84 o
  13   2   0       37.53      -30.37     20.25 o
  14   2   0        2.05      -20.72     21.45 o
  15   2   0       71.96       76.07     30.31 o
 -14   3   0      261.78      395.39     63.34 o
 -13   3   0        2.56        6.46     23.91 o
 -12   3   0      332.85      410.91     60.08 o
 -11   3   0      287.68      408.33     41.50 o
 -10   3   0      216.04      219.84     26.05 o
  -9   3   0      103.52      102.06     16.36 o
  -8   3   0       13.55       60.44     12.91 o
  -7   3   0      550.34      940.35     81.06 o
  -6   3   0      732.92     1181.89     79.84 o
  -3   3   0        1.07       22.90     10.29 o
  -2   3   0     6655.80     5796.98    476.55 o
  -1   3   0      844.78      866.43     58.29 o
   0   3   0    43623.75    36904.68   2453.62 o
   1   3   0     8308.90     7291.15    598.28 o
   3   3   0        9.42       37.74      5.85 o
   4   3   0     1221.71     1200.11     97.12 o
   5   3   0      657.97      745.34     50.97 o
   6   3   0     2165.00     2392.77    159.71 o
   7   3   0     3561.63     3711.58    298.08 o
   8   3   0     2819.32     3021.17    243.47 o
   9   3   0      150.87      121.46     12.05 o
  10   3   0      355.12      358.11     27.48 o
  11   3   0      895.13      837.52     71.88 o
  12   3   0        8.25       12.24     11.22 o
  13   3   0      362.86      344.90     53.62 o
  14   3   0       31.48       70.54     27.64 o
  15   3   0       22.99       25.11     25.31 o
 -14   4   0       40.49       56.82     31.17 o
 -13   4   0       28.81       13.72     29.64 o
 -12   4   0        0.69       24.91     26.18 o
 -11   4   0      528.30      917.31     81.57 o
 -10   4   0       53.83      135.59     24.28 o
  -9   4   0       87.65      147.75     19.64 o
  -8   4   0        0.00      -12.75      8.50 o
  -7   4   0       82.33      109.07     31.87 o
  -5   4   0        6.91       19.37      7.89 o
  -4   4   0      124.68      102.45     12.13 o
  -3   4   0      184.71      186.28     37.27 o
  -2   4   0     1190.07      985.82     66.06 o
  -1   4   0      139.85       93.86      7.72 o
   0   4   0     9059.53     7831.29    520.44 o
   1   4   0       99.40      100.85     10.26 o
   2   4   0     2064.73     2003.91    165.46 o
   3   4   0       94.15      101.80     11.14 o
   4   4   0       17.72       12.20      3.74 o
   5   4   0       48.09       32.68      6.55 o
   6   4   0      361.22      543.43     37.90 o
   7   4   0     1019.34     1123.91     92.48 o
   8   4   0       29.38       59.78      8.11 o
   9   4   0       33.89        9.41      6.21 o
  10   4   0       88.59       54.83      9.10 o
  11   4   0      606.90      640.98     56.51 o
  12   4   0      216.79      258.83     28.56 o
  13   4   0        0.40       -1.83     11.11 o
  14   4   0     1046.70      956.77    119.23 o
  15   4   0      111.86      109.30     30.64 o
 -14   5   0       18.37       -6.93     27.24 o
 -13   5   0       25.96       59.95     33.17 o
 -12   5   0       62.69      138.88     35.84 o
 -11   5   0      157.26      200.82     26.23 o
 -10   5   0       54.86       84.05     16.55 o
  -9   5   0       57.19       85.94     15.92 o
  -8   5   0       79.02       81.16     13.96 o
  -7   5   0     1796.95     2824.37    236.35 o
  -5   5   0      940.98      975.48     83.15 o
  -4   5   0     1919.21     1875.66    179.21 o
  -3   5   0     2327.60     2183.52    180.41 o
  -2   5   0      272.96      349.69     24.51 o
  -1   5   0     1679.59     1421.50     94.42 o
   0   5   0     2242.27     2006.39    134.12 o
   1   5   0      459.93      432.33     37.12 o
   2   5   0       38.39       71.85      8.93 o
   3   5   0      153.95      123.77     13.91 o
   4   5   0        3.66       20.12      5.61 o
   5   5   0       53.67       76.40     10.85 o
   6   5   0      273.96      231.22     21.18 o
   7   5   0      125.70      121.99     11.47 o
   8   5   0      113.25      174.57     18.39 o
   9   5   0        5.99       -3.13      6.34 o
  10   5   0       19.17        6.49      8.02 o
  11   5   0       71.61       51.41     12.62 o
  12   5   0        1.25        2.14     10.30 o
  13   5   0       52.75       26.24     16.39 o
 -13   6   0       22.90        5.20     32.57 o
 -12   6   0        1.16       -0.27     12.81 o
 -11   6   0        1.24       -1.71     12.48 o
 -10   6   0       58.34       91.97     17.08 o
  -9   6   0       20.00       31.23     13.08 o
  -8   6   0       60.91      119.22     17.10 o
  -7   6   0      505.69      463.32    115.00 o
  -6   6   0      329.03      340.23     33.05 o
  -5   6   0      505.24      403.44     37.11 o
  -4   6   0     3839.02     3507.97    291.10 o
  -3   6   0     1477.34     1430.74    119.03 o
  -2   6   0        8.43        7.34      4.07 o
  -1   6   0     2319.68     2142.57    143.05 o
   0   6   0    11803.88    11551.31    768.06 o
   1   6   0      515.08      452.05     45.26 o
   2   6   0      119.27      160.98     16.73 o
   3   6   0      185.09      227.76     22.06 o
   4   6   0      232.15      299.98     21.89 o
   5   6   0      664.43      659.88     54.85 o
   6   6   0      167.73      175.68     14.77 o
   7   6   0      143.32      199.89     28.18 o
   8   6   0       62.67       75.20     12.17 o
   9   6   0      944.65     1127.70     96.08 o
  10   6   0        9.46        8.39     13.12 o
  11   6   0      197.69      146.54     26.71 o
  12   6   0       93.51      130.95     26.04 o
  13   6   0       83.36       71.40     20.38 o
  14   6   0       68.14       70.21     21.91 o
 -12   7   0       26.78       52.73     16.44 o
 -11   7   0        0.66       -1.52     12.96 o
 -10   7   0      119.07      167.38     23.69 o
  -9   7   0        0.18      -14.56     10.95 o
  -8   7   0      112.76      122.33     18.47 o
  -7   7   0       59.27       99.92     25.01 o
  -6   7   0       55.42       38.39     11.02 o
  -5   7   0       18.90        6.58      7.87 o
  -4   7   0      607.10      551.31     48.51 o
  -3   7   0       43.96       40.31      8.10 o
  -2   7   0      842.80      701.14     48.18 o
  -1   7   0       55.61       57.29      8.12 o
   0   7   0     1604.51     1494.89    100.36 o
   1   7   0       61.13       88.25     11.07 o
   2   7   0     1150.71     1151.96     97.00 o
   3   7   0      204.45      211.02     31.27 o
   4   7   0      205.62      202.41     20.45 o
   5   7   0     1450.95     1642.18    137.33 o
   6   7   0       59.20       46.78     10.22 o
   7   7   0        0.20       11.12     11.52 o
   8   7   0        1.28       13.99     12.86 o
  10   7   0      116.41      140.01     26.38 o
  11   7   0       18.94       43.16     17.45 o
  12   7   0       11.89       14.45     14.99 o
  13   7   0       23.51       37.70     18.78 o
  14   7   0        0.63        1.67     15.45 o
 -12   8   0       37.20       79.83     18.25 o
 -11   8   0      237.59      369.49     72.87 o
 -10   8   0       40.52       35.54     18.98 o
  -9   8   0       58.51       48.54     14.90 o
  -8   8   0      505.12      424.10     41.47 o
  -7   8   0       33.30       47.14     13.13 o
  -6   8   0      172.26      175.26     20.82 o
  -5   8   0       24.12       32.03      9.83 o
  -4   8   0       54.12       31.98      9.05 o
  -3   8   0      936.57      795.74     76.63 o
  -2   8   0        2.74        2.02      4.29 o
  -1   8   0     3691.67     3581.62    237.70 o
   0   8   0     3077.81     2962.25    244.64 o
   1   8   0     1425.45     1480.18    182.24 o
   2   8   0      474.54      468.05     41.60 o
   3   8   0      669.85      722.07     62.37 o
   4   8   0      168.79      165.27     19.55 o
   5   8   0       24.91       26.72      8.18 o
   7   8   0       47.55      126.94     33.74 o
   8   8   0       12.17      602.34     77.27 o
   9   8   0      290.09      415.21     84.39 o
  10   8   0      196.31      266.23     40.56 o
  11   8   0        8.74       18.52     16.65 o
  12   8   0        3.46        6.53     16.45 o
  13   8   0        7.70        0.80     15.72 o
  14   8   0        0.84        1.13     18.45 o
 -11   9   0        0.44        2.63     13.32 o
 -10   9   0       70.25       84.87     17.91 o
  -9   9   0       42.56       60.55     15.90 o
  -8   9   0        0.58       -3.99     10.84 o
  -7   9   0      144.42       92.63     20.92 o
  -6   9   0      282.90      277.37     28.84 o
  -5   9   0        1.10       -5.95      8.42 o
  -4   9   0      110.29      109.18     14.53 o
  -3   9   0       18.30       16.99     11.92 o
  -2   9   0       28.00       25.78      8.66 o
  -1   9   0       33.68       17.60      7.05 o
   0   9   0     1350.37     1234.11    104.02 o
   1   9   0       36.67       38.23      8.53 o
   2   9   0       75.94       88.28     12.20 o
   3   9   0       37.07       27.18     10.46 o
   4   9   0      727.43      763.79     66.46 o
   5   9   0      530.06      524.81     47.46 o
   7   9   0      722.70     1596.34    196.03 o
   8   9   0      585.48      581.79     52.61 o
   9   9   0      120.02      173.94     20.87 o
  10   9   0        7.16       -0.27     13.85 o
  11   9   0       56.00       42.10     19.12 o
  12   9   0       20.06       10.86     17.98 o
  13   9   0       55.67       53.49     22.78 o
 -10  10   0       23.36       21.96     14.95 o
  -9  10   0       49.26       38.97     14.77 o
  -8  10   0      326.95      228.88     28.48 o
  -7  10   0       26.59       46.71     13.71 o
  -6  10   0     1153.41      916.80    116.63 o
  -5  10   0     1900.95     1457.60    180.84 o
  -4  10   0       13.64       40.43     15.92 o
  -3  10   0      364.85      230.47     36.10 o
  -2  10   0      369.10      396.72     55.02 o
  -1  10   0      202.79      227.40     32.51 o
   0  10   0        7.35        2.57      9.03 o
   1  10   0       41.97       31.10      9.17 o
   2  10   0        7.99       -7.15      7.02 o
   4  10   0       46.43       66.00     20.28 o
   5  10   0      728.82      918.01     79.60 o
   6  10   0      401.00      425.36     55.35 o
   7  10   0      582.22      588.50     77.47 o
   8  10   0       93.69      115.57     16.56 o
   9  10   0       68.70       99.14     15.50 o
  10  10   0       53.48       56.28     20.18 o
  11  10   0        5.59        5.46     16.52 o
  12  10   0       31.64       31.44     20.05 o
  -9  11   0        3.31      -11.59     15.25 o
  -8  11   0      385.40      318.92     48.16 o
  -7  11   0      210.73      190.63     34.17 o
  -6  11   0      100.66       95.72     23.25 o
  -5  11   0      109.52       96.18     21.91 o
  -4  11   0       22.83       20.58     16.72 o
  -3  11   0       38.56       10.66     16.19 o
  -2  11   0      388.46      367.15     52.15 o
  -1  11   0       30.99        9.06     16.59 o
   0  11   0     1554.15     1608.27    134.59 o
   1  11   0       13.10       12.54     10.06 o
   2  11   0        2.08        6.78      8.34 o
   3  11   0        3.84        3.09      8.24 o
   4  11   0      172.62      190.19     27.51 o
   5  11   0        0.57        1.06      9.59 o
   6  11   0      113.50      120.50     17.15 o
   7  11   0      139.65      121.78     24.55 o
   8  11   0       41.44       48.71     12.83 o
   9  11   0        1.45       10.86     14.92 o
  10  11   0       33.78       48.42     21.78 o
  11  11   0      157.15      184.04     35.30 o
  -8  12   0       33.69       32.51     20.12 o
  -6  12   0        8.72       22.38     18.98 o
  -5  12   0        3.50        9.33     17.19 o
  -4  12   0       21.70       26.84     17.58 o
  -3  12   0       70.95       69.27     21.65 o
  -2  12   0      184.28      123.29     27.24 o
  -1  12   0      143.24      242.86     40.30 o
   0  12   0      946.78      928.39    165.69 o
   1  12   0      200.26      236.21     26.31 o
   2  12   0      586.91      568.41     52.00 o
   3  12   0      309.77      437.69     41.78 o
   4  12   0      135.92      144.56     46.93 o
   5  12   0       45.16       44.35     21.55 o
   6  12   0       13.70       18.91     11.67 o
   7  12   0      131.99      160.68     33.10 o
   8  12   0        0.90       -9.73      9.97 o
   9  12   0        0.99        8.93     15.19 o
  10  12   0       95.87      111.30     28.11 o
  -6  13   0       64.66       83.13     26.44 o
  -5  13   0       10.77       30.31     19.85 o
  -4  13   0       42.24       60.01     22.11 o
  -3  13   0      110.00      107.77     26.91 o
  -2  13   0      712.57      577.43     77.93 o
  -1  13   0       44.53       74.07     22.58 o
   0  13   0       58.24       43.23     20.25 o
   1  13   0       88.44       84.93     22.65 o
   2  13   0      314.41      329.29     33.64 o
   3  13   0       92.73       63.34     14.24 o
   4  13   0       77.91       84.46     29.01 o
   5  13   0       21.71       27.55     12.03 o
   6  13   0       10.14        5.69     10.26 o
   7  13   0        8.48        8.91     25.64 o
   8  13   0        1.27       -8.48     11.22 o
   9  13   0       21.55       28.51     18.85 o
  -4  14   0        2.19        4.26     19.58 o
  -3  14   0       35.21       17.52     19.32 o
  -2  14   0        0.00       -1.67     17.45 o
  -1  14   0      179.69      186.97     35.24 o
   0  14   0       80.31       60.41     22.98 o
   1  14   0       11.28       11.32     18.92 o
   2  14   0        8.14       -5.34     18.52 o
   3  14   0       67.63       73.07     16.42 o
   4  14   0       16.88       12.12     26.58 o
   5  14   0       16.58       10.88     12.62 o
   6  14   0        1.05       -8.07     10.90 o
   7  14   0       57.86       71.64     34.37 o
   0  15   0       30.37       27.31     19.72 o
   1  15   0        5.00       18.72     19.92 o
   2  15   0        0.00       21.25     19.92 o
   3  15   0       17.55       22.75     13.17 o
  -6 -14   1       16.02        0.05     13.02 o
  -5 -14   1        0.56       -4.52     11.05 o
  -4 -14   1       84.55      106.77     18.48 o
  -3 -14   1        9.90        8.35     11.20 o
  -2 -14   1       88.90      111.10     28.18 o
  -1 -14   1        0.19        2.20     17.72 o
   0 -14   1        0.74       12.06     17.78 o
   1 -14   1       28.80       44.16     20.98 o
   2 -14   1        6.79        7.93     17.98 o
   3 -14   1        0.91       -0.73     17.45 o
  -8 -13   1        1.04        3.93     15.85 o
  -7 -13   1       24.81        9.92     14.85 o
  -6 -13   1       64.86       68.82     14.96 o
  -5 -13   1       22.62       19.84     11.78 o
  -4 -13   1       35.78       32.29     11.84 o
  -3 -13   1        7.45       10.70     13.62 o
  -2 -13   1        0.02       -5.63      9.84 o
  -1 -13   1      288.79      252.78     41.83 o
   0 -13   1        0.23        0.20     15.72 o
   1 -13   1       21.56        0.47     14.12 o
   2 -13   1       30.29       19.12     17.72 o
   3 -13   1        2.16       -2.40     17.12 o
   4 -13   1       18.32       24.38     19.52 o
   5 -13   1        1.66       10.92     18.45 o
   6 -13   1       58.41       80.86     25.38 o
 -10 -12   1        0.05      -16.79     13.72 o
  -9 -12   1        2.37       13.45     13.72 o
  -8 -12   1        8.50       10.19     13.85 o
  -7 -12   1      126.56      112.97     24.18 o
  -6 -12   1      122.63      113.00     21.61 o
  -5 -12   1       17.01       19.84     10.95 o
  -4 -12   1      162.27      165.38     56.08 o
  -3 -12   1        0.98        6.66     15.19 o
  -2 -12   1       10.14        7.99      9.71 o
  -1 -12   1      147.96      152.79     19.76 o
   0 -12   1       89.34      113.17     26.31 o
   1 -12   1      292.61      276.03     43.83 o
   2 -12   1        0.08       -1.80     13.52 o
   3 -12   1        1.50       19.18     16.79 o
   4 -12   1      111.86       73.87     21.98 o
   5 -12   1       79.29       76.60     20.98 o
   6 -12   1        2.21       18.05     17.38 o
   7 -12   1      404.10      368.81     54.09 o
 -11 -11   1      180.85      190.70     34.90 o
 -10 -11   1       23.94       28.11     17.78 o
  -9 -11   1       11.66       20.98     15.52 o
  -8 -11   1       13.29       22.68     11.16 o
  -7 -11   1       38.77       36.98     13.89 o
  -6 -11   1       15.08       -2.56      8.95 o
  -5 -11   1        7.68        5.43      9.15 o
  -4 -11   1        4.44        0.05      8.14 o
  -3 -11   1        9.26        9.35      8.65 o
  -2 -11   1       36.69       21.70      9.60 o
  -1 -11   1      197.39      215.72     24.01 o
   0 -11   1      263.90      274.44     28.58 o
   1 -11   1       46.98       51.42     19.12 o
   2 -11   1      169.28      146.81     28.77 o
   3 -11   1       40.01       16.05     14.65 o
   4 -11   1       21.78       13.79     15.59 o
   5 -11   1      222.22      229.07     37.57 o
   6 -11   1       39.20       27.11     17.25 o
   7 -11   1      295.63      245.99     39.90 o
   8 -11   1       33.25       48.89     21.85 o
   9 -11   1        0.21       -1.93     17.25 o
 -12 -10   1        4.20        6.86     16.12 o
 -11 -10   1       26.30       15.79     15.65 o
 -10 -10   1       21.00       19.85     16.32 o
  -9 -10   1       30.00       27.31     16.65 o
  -8 -10   1       82.89       76.00     16.25 o
  -7 -10   1      298.00      309.48     31.17 o
  -6 -10   1       43.34       35.65     10.70 o
  -5 -10   1       91.78      129.65     34.94 o
  -4 -10   1       29.02       39.28     12.32 o
  -3 -10   1      416.97      394.28     37.15 o
  -2 -10   1       31.73        7.63      7.62 o
   0 -10   1       13.25       -1.69      7.55 o
   1 -10   1      903.78      874.38    137.45 o
   3 -10   1        1.13       -2.13     12.86 o
   4 -10   1      611.98      404.31     55.75 o
   5 -10   1      651.19      566.31     75.07 o
   6 -10   1       73.60      120.43     25.31 o
   7 -10   1       13.04       -4.13     14.65 o
   8 -10   1       14.76       26.98     13.58 o
   9 -10   1       62.86       43.68     15.37 o
  10 -10   1        3.19       27.65     14.16 o
 -13  -9   1        0.05      -11.46     14.79 o
 -12  -9   1       24.25       37.90     19.65 o
 -11  -9   1       38.60       49.96     19.78 o
 -10  -9   1      219.84      232.00     36.77 o
  -9  -9   1       39.74       40.23     17.65 o
  -8  -9   1      127.91      201.29     59.88 o
  -7  -9   1     1530.23     1416.29    119.24 o
  -6  -9   1      485.88      540.13     61.11 o
  -5  -9   1       70.00       42.23     13.45 o
  -4  -9   1      195.46      212.02     30.51 o
  -3  -9   1      285.38      220.29     23.05 o
  -2  -9   1       22.87       23.29      8.00 o
  -1  -9   1       18.54       20.63      7.48 o
   0  -9   1       12.05       10.31      7.03 o
   1  -9   1      344.75      318.27     36.37 o
   2  -9   1      770.94      669.38     95.48 o
   3  -9   1       50.85       38.50     13.79 o
   4  -9   1      104.13       69.56     13.55 o
   5  -9   1        0.83        0.67      8.57 o
   6  -9   1        4.33       14.30     10.86 o
   7  -9   1      156.50      202.15     24.04 o
   8  -9   1        1.30        3.29     21.75 o
   9  -9   1        1.37        9.38     21.95 o
  10  -9   1       28.77       74.24     17.35 o
  11  -9   1       43.02      104.27     22.61 o
 -13  -8   1       20.56        4.13     15.99 o
 -12  -8   1       41.11       54.22     18.85 o
 -11  -8   1       40.99       28.71     15.72 o
 -10  -8   1       51.35       42.36     17.05 o
  -9  -8   1      264.12      314.53     45.43 o
  -8  -8   1      877.14      748.84     97.71 o
  -7  -8   1      200.98      187.63     22.58 o
  -6  -8   1     2011.37     2178.57    249.65 o
  -5  -8   1       85.87       94.98     24.35 o
  -4  -8   1        4.54       10.38      6.57 o
  -3  -8   1       74.38      107.55     13.33 o
  -2  -8   1       34.41       37.42      7.79 o
  -1  -8   1      693.83      640.89     55.68 o
   0  -8   1       53.62       57.95     14.49 o
   1  -8   1       60.89       39.55      7.77 o
   2  -8   1       11.93       16.71      5.29 o
   3  -8   1       73.28       53.82     13.99 o
   4  -8   1       58.97       50.46      9.89 o
   5  -8   1       42.14       27.25      9.53 o
   6  -8   1      174.83      171.40     20.38 o
   7  -8   1      375.29      304.99     31.30 o
   8  -8   1      274.22      218.60     25.98 o
   9  -8   1       16.66       19.63     12.91 o
  10  -8   1       32.73       42.11     14.74 o
  11  -8   1       95.27      148.36     23.17 o
  12  -8   1       40.42       79.06     18.80 o
 -14  -7   1       87.69       87.12     23.31 o
 -13  -7   1        5.19        8.46     15.25 o
 -12  -7   1      235.36      275.89     40.90 o
 -11  -7   1      365.92      426.43     56.62 o
 -10  -7   1      137.71      130.09     25.11 o
  -9  -7   1      779.22      923.53    110.97 o
  -8  -7   1      751.54      741.89     90.12 o
  -7  -7   1      531.34      607.30     53.46 o
  -6  -7   1       19.55       22.37      7.77 o
  -5  -7   1      219.87      256.68     75.90 o
  -4  -7   1        7.58        0.42      5.12 o
  -3  -7   1       94.00      113.10     13.16 o
  -2  -7   1      551.25      693.99     59.51 o
  -1  -7   1       64.60       90.72     14.39 o
   0  -7   1      290.50      245.18     22.74 o
   1  -7   1     3679.82     3512.02    232.33 o
   2  -7   1     3364.88     3019.74    200.00 o
   3  -7   1       23.88       31.66      5.12 o
   4  -7   1     1409.26     1169.70     98.05 o
   5  -7   1       80.09       83.68     12.74 o
   6  -7   1      273.17      194.52     21.69 o
   7  -7   1      116.28       91.38     20.22 o
   8  -7   1       95.20      112.27     17.84 o
   9  -7   1       15.22       11.74     12.99 o
  10  -7   1       35.56      115.85     19.16 o
  11  -7   1      119.89      202.64     31.21 o
  12  -7   1       14.64       -0.09     20.65 o
 -14  -6   1        2.89        4.00     16.25 o
 -13  -6   1        0.34       -2.86     14.05 o
 -12  -6   1       17.50       40.17     16.52 o
 -11  -6   1       34.68       37.57     15.99 o
 -10  -6   1      155.45      127.49     23.65 o
  -9  -6   1      150.94      165.08     40.70 o
  -8  -6   1      308.88      242.78     24.32 o
  -7  -6   1      406.44      383.01     28.26 o
  -6  -6   1       71.35       77.38      8.49 o
  -5  -6   1     1299.12     1407.56    114.22 o
  -4  -6   1       78.42      116.68     10.19 o
  -3  -6   1       22.68       47.32      8.38 o
  -2  -6   1      289.93      299.97     36.47 o
  -1  -6   1     6512.02     6839.73    562.96 o
   0  -6   1       26.46       16.91     10.12 o
   1  -6   1     1767.35     1424.60     95.47 o
   2  -6   1      538.03      394.80     27.59 o
   3  -6   1       93.24       57.74      9.23 o
   4  -6   1      833.94      745.26     64.24 o
   5  -6   1       50.20       45.47      9.06 o
   6  -6   1       87.80       91.67     13.47 o
   7  -6   1        8.10        6.24      9.54 o
   8  -6   1       12.00        5.30     10.00 o
   9  -6   1      155.80      185.38     23.21 o
  10  -6   1        0.49       -8.63     11.48 o
  11  -6   1       11.59       35.91     14.38 o
  12  -6   1        0.74        3.56     12.32 o
  13  -6   1        4.61       21.18     28.31 o
 -14  -5   1       79.31       88.72     22.65 o
 -13  -5   1      191.74      189.57     30.84 o
 -12  -5   1       15.72       15.72     14.12 o
 -11  -5   1        0.36       -9.12     12.99 o
 -10  -5   1       29.36       21.54     11.29 o
  -9  -5   1      100.80       56.11     11.32 o
  -8  -5   1      161.17      157.35     14.00 o
  -7  -5   1      311.99      354.06     26.12 o
  -6  -5   1     2222.45     2604.74    209.71 o
  -5  -5   1      518.90      452.26     31.80 o
  -4  -5   1      104.72      135.53     11.52 o
  -3  -5   1     2843.51     2525.68    168.17 o
  -2  -5   1     5013.33     4928.34    405.47 o
  -1  -5   1      105.56      130.22     13.27 o
   0  -5   1     1779.54     1917.31    158.61 o
   1  -5   1     1620.01     1455.48     97.64 o
   2  -5   1      429.08      375.13     26.46 o
   3  -5   1      595.13      566.70     39.05 o
   4  -5   1     1551.85     1427.38    119.58 o
   5  -5   1      675.88      659.67     57.10 o
   6  -5   1      175.16      180.52     20.27 o
   7  -5   1      273.05      322.02     53.82 o
   8  -5   1      194.23      257.17     27.53 o
   9  -5   1        0.00      -15.19     10.13 o
  10  -5   1       38.95       66.97     21.61 o
  11  -5   1      102.62      200.39     32.17 o
  12  -5   1       13.44       27.63     14.55 o
  13  -5   1        8.74       64.61     30.71 o
  14  -5   1        0.01       12.26     27.04 o
 -14  -4   1      435.03      423.16     61.81 o
 -13  -4   1       34.05       26.78     12.29 o
 -12  -4   1      220.85      174.86     21.80 o
 -11  -4   1      318.84      300.24     30.01 o
 -10  -4   1       25.53       13.76      9.43 o
  -9  -4   1        0.13       -4.41      5.61 o
  -8  -4   1      245.48      206.63     16.95 o
  -7  -4   1     1564.85     1509.38    101.25 o
  -6  -4   1      505.73      512.17     35.71 o
  -5  -4   1      228.62      193.07     17.61 o
  -4  -4   1       12.78       24.49      5.44 o
  -3  -4   1     1390.65     1262.27     84.65 o
  -2  -4   1     2342.85     2233.32    184.08 o
  -1  -4   1      114.75       89.79      9.66 o
   0  -4   1      526.34      489.10     41.31 o
   1  -4   1     6373.51     5593.25    372.11 o
   2  -4   1      110.29      118.95     12.69 o
   3  -4   1       81.18       81.45      7.41 o
   4  -4   1       13.56        4.14      6.30 o
   5  -4   1     1277.67     1738.89    185.44 o
   6  -4   1     1321.57     1724.43    200.36 o
   7  -4   1      538.72      997.77     85.47 o
   8  -4   1        0.08       -8.83      9.84 o
   9  -4   1       27.82       82.15     15.72 o
  10  -4   1       93.74      106.07     18.00 o
  11  -4   1       54.03       83.29     17.09 o
  12  -4   1      102.34      121.68     20.63 o
  13  -4   1       23.00       18.78     26.84 o
  14  -4   1        4.75       33.17     30.71 o
 -15  -3   1        0.64      -12.39     22.51 o
 -14  -3   1      235.63      156.73     35.17 o
 -13  -3   1       95.02      116.10     30.24 o
 -12  -3   1        0.07       -8.73     12.26 o
 -11  -3   1       52.63       30.52     10.99 o
 -10  -3   1      367.28      369.92     34.70 o
  -9  -3   1       67.05       76.48      9.05 o
  -8  -3   1     1256.70     1246.30     84.65 o
  -7  -3   1      140.03      130.14     11.29 o
  -6  -3   1     1501.71     1724.91    116.08 o
  -5  -3   1      285.65      260.53     19.16 o
  -4  -3   1     3657.69     3827.76    255.29 o
  -3  -3   1      110.58      140.79     10.56 o
  -2  -3   1     2308.51     2037.22    167.33 o
  -1  -3   1     4619.86     4308.46    353.99 o
   0  -3   1     9524.94     8443.95    691.45 o
   1  -3   1       97.54       58.95     10.32 o
   2  -3   1     8156.18     7061.92    469.93 o
   3  -3   1      478.33      429.45     37.31 o
   4  -3   1      962.76     1183.57     99.85 o
   6  -3   1       16.04       49.58      9.75 o
   7  -3   1     1096.88     1754.83    147.01 o
   8  -3   1      327.77      552.99     50.21 o
   9  -3   1      416.65      788.02    109.04 o
  10  -3   1       10.87       -2.93     11.12 o
  11  -3   1       54.42       76.81     17.34 o
  12  -3   1       97.35      186.90     25.38 o
  13  -3   1      109.67      221.34     43.76 o
  14  -3   1       52.77       35.24     27.44 o
 -15  -2   1       14.38        6.26     22.91 o
 -14  -2   1       93.14      109.57     31.37 o
 -13  -2   1       82.41       75.93     27.31 o
 -12  -2   1       98.75       41.76     20.72 o
 -11  -2   1      248.60      180.80     21.48 o
 -10  -2   1       17.67       19.50      9.25 o
  -9  -2   1      153.33      151.22     13.68 o
  -8  -2   1      175.27      179.21     14.81 o
  -7  -2   1     3461.35     4376.07    291.92 o
  -6  -2   1     3806.11     4339.13    289.41 o
  -5  -2   1       12.48       19.87      4.82 o
  -4  -2   1     2875.62     3118.91    249.43 o
  -3  -2   1     1192.35     1232.33    139.88 o
  -2  -2   1     2279.67     1965.09    160.16 o
  -1  -2   1     1287.48     1341.99    110.57 o
   0  -2   1     3256.05     3371.58    277.50 o
   1  -2   1    12656.37    10447.36    693.46 o
   2  -2   1     1040.97     1249.18    151.73 o
   3  -2   1     1973.94     2088.92    172.98 o
   4  -2   1       74.44      283.62     26.33 o
   5  -2   1       13.92       71.29     10.49 o
   6  -2   1        0.17       20.80      8.36 o
   7  -2   1      829.54     1988.47    133.72 o
   8  -2   1        7.17       18.31      9.55 o
   9  -2   1      423.60      846.01     74.27 o
  10  -2   1      136.12      127.09     18.99 o
  11  -2   1      601.58      694.65     63.40 o
  12  -2   1      170.22      293.85     76.70 o
  13  -2   1       80.40      132.22     34.84 o
  14  -2   1        0.36        3.06     25.31 o
  15  -2   1        1.44        3.00     26.44 o
 -15  -1   1        3.74       -0.20     24.91 o
 -14  -1   1        5.78       -5.60     21.65 o
 -13  -1   1      302.00      213.01     40.03 o
 -12  -1   1      138.65      112.44     29.57 o
 -11  -1   1       80.06       52.29     21.05 o
 -10  -1   1      504.19      396.92     29.92 o
  -9  -1   1        3.38        6.29      5.30 o
  -8  -1   1     1161.92     1122.34     92.04 o
  -7  -1   1      970.51     1133.33     92.84 o
  -6  -1   1     7576.39     8209.05    932.72 o
  -5  -1   1       32.68       68.26     10.89 o
  -4  -1   1        8.58       30.74      7.90 o
  -3  -1   1     2479.17     2586.99    171.89 o
  -1  -1   1     7396.47     7737.08    633.47 o
   0  -1   1     5900.41     5397.51    442.71 o
   1  -1   1     1716.16     1496.39    123.47 o
   2  -1   1      582.99      838.59     70.31 o
   3  -1   1     7716.96    14981.58    994.32 o
   4  -1   1     7654.75    16171.92   1070.88 o
   5  -1   1      630.79     1234.19    103.89 o
   6  -1   1     3177.41     6906.85    786.18 o
   7  -1   1     1959.54     3735.79    307.91 o
   8  -1   1      527.69      836.84     70.52 o
   9  -1   1      135.62      163.96     20.38 o
  10  -1   1      249.56      342.14     79.30 o
  12  -1   1     1435.29     2169.73    183.94 o
  13  -1   1      209.27      178.38     37.43 o
  14  -1   1      579.21      772.99    101.31 o
  15  -1   1        5.42       -6.93     22.38 o
 -15   0   1        1.61      -31.24     23.91 o
 -14   0   1        0.32        8.59     23.11 o
 -13   0   1       79.59       37.43     26.04 o
 -12   0   1       49.42       55.62     26.24 o
 -11   0   1      575.17      594.28     76.80 o
 -10   0   1      120.61      185.82     19.17 o
  -9   0   1      407.14      321.77     24.33 o
  -8   0   1     1722.24     1500.70    101.44 o
  -7   0   1      666.75      562.90     39.33 o
  -6   0   1      107.49       97.96     14.48 o
  -5   0   1     2300.56     2682.66    178.34 o
  -4   0   1     3702.57     4034.63    266.54 o
  -3   0   1      505.28      457.95     31.17 o
  -2   0   1      981.76      884.57     59.50 o
  -1   0   1     1324.21     1223.87    137.41 o
   5   0   1      690.35      728.61     60.06 o
   6   0   1     1426.80     1559.57    181.64 o
   7   0   1      182.98      282.95     40.63 o
   8   0   1      127.62      166.92     24.99 o
   9   0   1      832.85      986.86     82.44 o
  10   0   1      668.35      691.88    120.23 o
  11   0   1       77.76      273.06     54.95 o
  12   0   1       41.54      105.11     30.04 o
  13   0   1      105.30       56.75     28.97 o
  14   0   1       47.37       43.10     25.71 o
  15   0   1       10.26       32.57     27.51 o
 -15   1   1      472.91      414.97     64.34 o
 -14   1   1        8.07      -23.25     23.05 o
 -13   1   1      108.62      129.22     32.44 o
 -12   1   1      733.31      632.18     82.93 o
 -11   1   1      364.28      466.19     65.34 o
 -10   1   1      326.78      409.15    111.10 o
  -9   1   1        0.20        7.26      5.46 o
  -8   1   1        1.26        5.70      4.91 o
  -6   1   1     5350.63     5895.64    390.84 o
  -5   1   1       26.48       34.60      7.86 o
  -3   1   1    23230.41    35089.75   4223.19 o
  -1   1   1       71.75      105.77     13.39 o
   0   1   1     1838.99      821.28     99.31 o
   1   1   1      990.59      811.84     67.02 o
   2   1   1      256.18      299.53     20.30 o
   3   1   1     1173.92     1402.24    158.26 o
   4   1   1     2745.01     2813.80    187.89 o
   5   1   1     1067.20     1264.03     85.16 o
   6   1   1    11716.83    13887.62    923.65 o
   7   1   1       90.45       65.24      9.19 o
   8   1   1       42.77        6.37      5.42 o
   9   1   1      262.72      319.21     24.82 o
  10   1   1      240.68      178.35     16.65 o
  11   1   1       27.54       66.36     13.75 o
  12   1   1       83.17      112.97     28.71 o
  13   1   1       60.73       78.93     28.71 o
  14   1   1        0.62       -5.13     23.45 o
  15   1   1       99.92       62.15     27.91 o
 -15   2   1      224.91      266.90     50.56 o
 -14   2   1     1368.45     1215.01    149.47 o
 -13   2   1      202.81      180.78     37.63 o
 -12   2   1      414.78      516.48     70.80 o
 -11   2   1      488.66      898.15    112.24 o
 -10   2   1      941.16     1504.73    128.53 o
  -9   2   1       14.47       10.59     12.82 o
  -8   2   1      123.73      137.20     12.75 o
  -7   2   1      193.15      443.52     31.67 o
  -6   2   1      775.33     1197.29     80.44 o
  -5   2   1     1683.57     3386.24    226.03 o
  -4   2   1     1632.91     2978.74    198.45 o
  -3   2   1     9338.71    17733.55   2009.78 o
  -1   2   1     1764.28     1972.79    161.95 o
   0   2   1     3916.25     3236.18    390.79 o
   1   2   1     7133.15     6367.10    522.98 o
   2   2   1     6085.53     5617.95    371.94 o
   3   2   1      427.73      331.90     28.56 o
   4   2   1      142.69      170.70     12.91 o
   5   2   1     3156.97     3562.33    237.80 o
   6   2   1      663.10      760.57     52.35 o
   7   2   1     3299.52     4067.84    271.43 o
   8   2   1       32.26       70.60     28.04 o
   9   2   1      337.89      297.39     30.86 o
  10   2   1       45.93       76.49     13.76 o
  11   2   1      420.96      364.07     28.87 o
  12   2   1       14.43       17.78     20.32 o
  13   2   1       76.25       73.00     27.71 o
  14   2   1       73.52      126.16     31.57 o
  15   2   1        4.48       45.29     25.71 o
 -14   3   1        2.41       38.43     28.31 o
 -13   3   1       13.11       29.11     24.45 o
 -12   3   1        2.54      -16.52     21.05 o
 -11   3   1      174.21      223.80     40.36 o
 -10   3   1       48.15       59.36     26.24 o
  -9   3   1      427.37      620.31     55.58 o
  -8   3   1       31.73       21.08     11.06 o
  -7   3   1      148.31      193.31     15.52 o
  -6   3   1        4.98        4.06      3.40 o
  -5   3   1      712.86     1725.04    115.01 o
  -4   3   1     3074.55     5132.13    618.99 o
  -2   3   1     1243.09     1354.22    155.46 o
  -1   3   1      156.05      272.10     32.70 o
   0   3   1    30643.18    28667.74   1894.54 o
   1   3   1     2047.84     1839.74    152.42 o
   2   3   1     2000.78     1972.06    132.07 o
   3   3   1     3729.90     3793.44    302.35 o
   4   3   1       40.34       37.81      4.61 o
   5   3   1     2810.08     3500.64    233.17 o
   6   3   1      117.44      193.50     20.42 o
   7   3   1     1163.51     1219.62     82.86 o
   8   3   1       13.16        5.82     18.42 o
   9   3   1      142.66      228.26     19.10 o
  10   3   1     1233.49     1246.27     85.44 o
  11   3   1        6.97       10.35     10.40 o
  12   3   1      446.69      477.41     44.84 o
  13   3   1       23.23       35.97     24.98 o
  14   3   1      136.47      144.01     33.44 o
  15   3   1        4.18        9.46     22.25 o
 -14   4   1       98.59      179.04     43.63 o
 -13   4   1       10.29       -3.53     26.04 o
 -12   4   1      106.64      244.05     44.83 o
 -11   4   1       11.41       11.85     12.68 o
 -10   4   1        8.72        5.32     12.74 o
  -9   4   1      314.85      508.46     59.75 o
  -8   4   1       53.74      105.57     17.78 o
  -7   4   1     4207.29     7895.26    649.98 o
  -6   4   1    12172.56    22236.95   1471.57 o
  -5   4   1        2.36       13.98      3.82 o
  -4   4   1      119.92       89.25     19.52 o
  -3   4   1     1754.64     1905.10    189.27 o
  -2   4   1      503.42      511.06     43.50 o
  -1   4   1      414.65      384.43     26.24 o
   0   4   1     2065.72     2138.35    142.31 o
   1   4   1      380.10      297.32     26.06 o
   2   4   1     2399.68     2582.18    213.09 o
   3   4   1     2229.41     1770.46    118.45 o
   4   4   1      979.80     1149.26     77.39 o
   5   4   1     1254.88     1468.62     98.64 o
   6   4   1     3215.52     3372.66    384.80 o
   7   4   1        6.73        4.10      4.66 o
   8   4   1      708.54      777.52     65.75 o
   9   4   1      442.51      472.78     34.48 o
  10   4   1      820.73      882.40     61.60 o
  11   4   1      455.57      476.27     44.30 o
  12   4   1      223.30      202.08     24.06 o
  13   4   1      106.61       91.52     27.44 o
  15   4   1       43.09       90.99     28.77 o
 -14   5   1       38.58       48.09     34.50 o
 -13   5   1       30.64       94.72     36.63 o
 -12   5   1        7.12       61.88     29.97 o
 -11   5   1       74.50       81.91     17.22 o
 -10   5   1      378.73      594.01     54.97 o
  -9   5   1       24.06        3.99     10.09 o
  -8   5   1      640.53      830.89     72.80 o
  -7   5   1      779.47     1242.64    106.12 o
  -6   5   1      418.62      587.88     81.66 o
  -5   5   1      533.08      568.37     49.95 o
  -4   5   1     2226.37     2199.70    190.00 o
  -3   5   1      249.69      266.50     25.10 o
  -2   5   1      988.17      926.39     77.55 o
  -1   5   1     1051.16      971.50     65.23 o
   0   5   1      511.14      510.01     43.46 o
   1   5   1     2131.20     1939.83    160.57 o
   2   5   1     1938.68     1481.49    123.17 o
   3   5   1      229.79      250.42     23.11 o
   4   5   1      887.77      714.79     48.57 o
   5   5   1      861.24      765.87     53.81 o
   6   5   1      105.87      136.98     11.85 o
   7   5   1      562.33      773.35     52.98 o
   8   5   1      934.91     1194.98     81.28 o
   9   5   1       24.41       15.34      6.94 o
  10   5   1       92.59       61.92     10.25 o
  11   5   1      437.91      430.30     40.73 o
  12   5   1      142.02      114.59     17.91 o
  13   5   1       36.88       53.42     18.92 o
 -13   6   1        6.84       28.51     31.44 o
 -12   6   1        0.32       -3.13     29.31 o
 -11   6   1       11.03        9.20     17.82 o
 -10   6   1       13.22       12.34     12.22 o
  -9   6   1      145.49      206.50     24.81 o
  -8   6   1       10.78        9.50      9.79 o
  -7   6   1       59.08       56.25     12.16 o
  -6   6   1       87.59       99.70     24.38 o
  -5   6   1       15.05       14.86      7.55 o
  -4   6   1      640.91      581.63     50.93 o
  -3   6   1      372.48      329.94     30.24 o
  -2   6   1       25.43       21.57      4.63 o
  -1   6   1     2251.34     2091.00    139.45 o
   0   6   1    10737.02    10388.31    689.50 o
   1   6   1      134.21      122.32     13.67 o
   2   6   1      237.95      149.88     16.29 o
   3   6   1     1120.66     1147.78     96.07 o
   4   6   1      917.86      943.27     79.96 o
   5   6   1       27.66       18.82      4.52 o
   6   6   1      661.42      573.00     51.99 o
   7   6   1       74.32      112.20     10.94 o
   8   6   1       14.62       41.26     10.10 o
   9   6   1      485.88      643.81     55.90 o
  10   6   1        3.57       -2.97      9.26 o
  11   6   1        1.85       20.45     14.32 o
  12   6   1        9.04       29.11     16.85 o
  13   6   1       52.84       34.64     18.05 o
  14   6   1      217.43      248.85     39.77 o
 -13   7   1        4.23       12.52     33.50 o
 -12   7   1        1.49       35.77     29.57 o
 -11   7   1       12.45       13.70     12.82 o
 -10   7   1       59.79       54.77     25.88 o
  -9   7   1       67.31       42.11     17.19 o
  -8   7   1      153.59      193.02     54.25 o
  -6   7   1      122.64       80.31     13.31 o
  -5   7   1      474.62      396.59     36.76 o
  -4   7   1       25.33       18.58      7.53 o
  -3   7   1      339.67      246.08     30.77 o
  -2   7   1       63.14       61.85      7.05 o
  -1   7   1     1062.71     1042.35     70.31 o
   0   7   1     6120.24     6272.05    416.61 o
   1   7   1       19.95        0.21      5.47 o
   2   7   1      367.23      384.56     34.62 o
   3   7   1      100.86       73.03     10.24 o
   4   7   1       53.01       57.66      9.41 o
   5   7   1      837.70      879.90    103.58 o
   6   7   1      147.72      171.81     19.22 o
   7   7   1      310.85      319.13     30.54 o
   8   7   1      206.95      241.51     24.91 o
   9   7   1      467.15      426.01     39.94 o
  10   7   1     1497.34     1870.92    157.61 o
  11   7   1        0.29       16.85     16.59 o
  12   7   1       80.99       69.87     21.78 o
  13   7   1      122.95      179.04     32.64 o
  14   7   1       22.73       34.77     21.25 o
 -12   8   1        4.38       -7.86     30.64 o
 -11   8   1       63.41       82.87     28.21 o
 -10   8   1       36.97       43.84     15.33 o
  -9   8   1        0.58       -0.52     12.64 o
  -8   8   1        2.31       -0.30     12.12 o
  -7   8   1        7.80       22.35     11.01 o
  -6   8   1        0.91        1.93      9.47 o
  -5   8   1       58.18       67.40     11.97 o
  -4   8   1      282.58      272.02     32.14 o
  -3   8   1       34.81       12.92     11.72 o
  -2   8   1      300.50      233.62     18.10 o
  -1   8   1     1198.09     1168.68     79.14 o
   0   8   1      893.45      777.26     90.59 o
   1   8   1      325.18      336.95     43.63 o
   2   8   1        1.68       -0.40      6.73 o
   3   8   1        1.02       -0.20      7.26 o
   4   8   1       19.32       29.54      8.23 o
   5   8   1      107.13      129.13     20.02 o
   6   8   1      318.96      356.13     33.74 o
   7   8   1       24.56       21.19     17.38 o
   8   8   1      352.36      379.47     36.68 o
   9   8   1      156.13      310.86     44.16 o
  10   8   1      627.58      757.27     67.22 o
  11   8   1        4.10       -2.13     14.92 o
  12   8   1       36.21       37.77     19.12 o
  13   8   1       46.02       85.86     24.91 o
  14   8   1       24.57       13.19     22.05 o
 -11   9   1        0.11        5.44     16.15 o
 -10   9   1       14.03       -2.92     17.62 o
  -9   9   1       17.25       10.63     25.64 o
  -8   9   1       30.85       23.73     20.42 o
  -7   9   1        0.00       -2.04     10.90 o
  -6   9   1      370.45      387.68     37.47 o
  -5   9   1       64.09       22.11     10.34 o
  -4   9   1        2.27        0.58     10.06 o
  -3   9   1        3.16       -2.21      6.82 o
  -2   9   1       42.41       19.91      6.90 o
  -1   9   1       15.33       19.87      6.76 o
   0   9   1      196.69      104.24     17.45 o
   1   9   1      338.51      376.60     34.71 o
   2   9   1        1.08        8.10     11.16 o
   3   9   1      599.40      552.81     49.29 o
   4   9   1      838.41     1266.54    178.68 o
   5   9   1      614.78      910.80     81.70 o
   6   9   1      106.42      195.56     32.04 o
   7   9   1      171.44      584.36     75.47 o
   8   9   1       28.71      403.85     54.29 o
   9   9   1        0.85       49.15     27.91 o
  10   9   1      558.00      757.61     95.18 o
  11   9   1       13.10       10.59     17.05 o
  12   9   1      111.70      110.10     28.11 o
  13   9   1        7.57       30.51     22.18 o
 -10  10   1       88.52      106.04     20.34 o
  -9  10   1       13.33        1.48     12.34 o
  -8  10   1      134.01       95.40     17.76 o
  -7  10   1       57.57       62.37     15.28 o
  -6  10   1      385.07      310.32     46.89 o
  -4  10   1        0.10       17.05     13.39 o
  -3  10   1      211.35      288.42     41.36 o
  -2  10   1      585.72      645.70     83.93 o
  -1  10   1      334.90      366.45     34.23 o
   0  10   1      181.36      149.16     17.17 o
   1  10   1      340.90      379.55     35.57 o
   2  10   1        0.87       12.92      8.21 o
   3  10   1      129.54      177.25     40.46 o
   4  10   1       23.90       34.94     10.07 o
   7  10   1       29.04      418.97     57.02 o
   8  10   1      162.40      218.53     24.78 o
   9  10   1      163.80      201.74     23.46 o
  10  10   1       75.60       81.80     23.58 o
  11  10   1       50.92       43.63     20.92 o
  12  10   1        4.82        3.46     19.58 o
  -9  11   1       70.81       72.00     22.11 o
  -8  11   1       62.97       58.82     20.45 o
  -7  11   1       36.23       21.25     16.25 o
  -6  11   1        2.21       24.45     17.19 o
  -5  11   1       31.65       53.75     19.45 o
  -4  11   1        7.63        7.13     14.39 o
  -3  11   1       65.93       44.69     17.98 o
  -2  11   1      235.41      376.41     52.95 o
  -1  11   1      958.80     1151.26    133.82 o
   1  11   1      359.86      317.71     38.83 o
   2  11   1        7.29       -9.48      7.62 o
   3  11   1        1.88        8.52      8.36 o
   4  11   1        0.01       35.94     20.98 o
   5  11   1      278.83      248.64     26.84 o
   6  11   1       41.93       36.90     15.85 o
   7  11   1      207.38      220.27     42.60 o
   8  11   1        1.87        6.55     10.20 o
   9  11   1        2.68       -6.12     10.26 o
  10  11   1      120.09      101.71     25.64 o
  11  11   1       49.92       29.91     20.05 o
  12  11   1       35.93       44.03     24.31 o
  -8  12   1       78.54       77.13     24.71 o
  -7  12   1      274.35      255.11     42.23 o
  -6  12   1      124.53      100.45     26.64 o
  -5  12   1       97.57       64.08     22.18 o
  -4  12   1        2.45        9.99     16.79 o
  -3  12   1      157.18      167.12     31.71 o
  -2  12   1        4.10       44.56     18.12 o
  -1  12   1       86.16       62.95     19.12 o
   1  12   1        2.66       32.62     10.96 o
   2  12   1      281.76      629.25     84.06 o
   3  12   1      119.98      479.58     66.94 o
   4  12   1      133.50      153.34     57.82 o
   5  12   1      180.49      218.79     25.19 o
   6  12   1       56.00       78.46     20.12 o
   7  12   1      127.35      114.11     17.89 o
   8  12   1       42.62       44.28     13.20 o
   9  12   1        7.30        2.62     10.73 o
  10  12   1       95.97      110.84     27.91 o
  11  12   1       25.91       20.72     20.72 o
  -6  13   1        2.68       -2.66     18.38 o
  -5  13   1        0.01        6.13     18.78 o
  -4  13   1      146.04      105.91     26.18 o
  -3  13   1      101.52       90.25     24.31 o
  -1  13   1        0.16       33.64     18.18 o
   0  13   1       46.33       61.75     21.78 o
   1  13   1       37.34       93.68     16.03 o
   2  13   1      105.84      325.92     50.76 o
   3  13   1       10.81       38.10     12.83 o
   4  13   1       50.74       70.28     15.07 o
   5  13   1       46.54       51.86     14.05 o
   6  13   1      226.44      277.89     41.70 o
   7  13   1       31.67       27.07     12.60 o
   8  13   1       47.90       28.88     13.59 o
   9  13   1       35.36       47.63     21.45 o
  -4  14   1        3.30       21.98     19.85 o
  -3  14   1       36.20       62.95     22.78 o
  -2  14   1       43.58       56.68     22.18 o
  -1  14   1      882.19      815.29    106.44 o
   0  14   1      448.76      426.69     61.68 o
   1  14   1      125.20      171.72     34.10 o
   2  14   1      224.73      211.46     26.04 o
   3  14   1       34.35       45.28     31.54 o
   4  14   1      119.36      175.45     23.28 o
   5  14   1       25.76       13.41     22.71 o
   6  14   1       30.93       43.96     18.98 o
   7  14   1       25.04       24.86     15.12 o
   8  14   1       44.38       33.02     14.78 o
  -1  15   1        1.72       20.05     18.52 o
   0  15   1      117.43      194.96     36.50 o
   1  15   1       35.64       56.42     24.18 o
   2  15   1        0.38       -8.66     19.78 o
   3  15   1        2.20        4.58     12.88 o
   4  15   1        0.15       -3.38     13.09 o
   5  15   1        5.24       17.51     15.39 o
  -6 -14   2       28.00       32.23     12.72 o
  -5 -14   2       45.71       49.32     15.42 o
  -4 -14   2        0.77      -13.76      9.17 o
  -3 -14   2       19.89       11.38     11.64 o
  -2 -14   2       16.11       48.29     21.58 o
  -1 -14   2        0.80       -5.20     16.85 o
   0 -14   2       13.44       27.98     17.65 o
   1 -14   2       16.21        7.26     17.25 o
   2 -14   2        0.43       15.45     17.85 o
   3 -14   2        5.04        1.80     17.85 o
  -8 -13   2        5.92       12.86     16.05 o
  -7 -13   2       18.41       18.32     15.39 o
  -6 -13   2       24.86       35.29     20.72 o
  -5 -13   2       15.79       17.42     16.19 o
  -4 -13   2        8.33        0.50     10.36 o
  -3 -13   2       26.20       29.76     11.63 o
  -2 -13   2        0.85        9.52     10.46 o
  -1 -13   2       58.30       56.35     20.92 o
   0 -13   2        1.45       18.78     16.99 o
   1 -13   2       77.29       39.63     19.32 o
   2 -13   2       50.91       50.89     20.85 o
   3 -13   2       35.52       40.76     20.65 o
   4 -13   2       10.91        1.00     17.58 o
   5 -13   2       13.37       -4.20     17.85 o
 -10 -12   2        1.60      -12.59     13.39 o
  -9 -12   2        0.02       -6.13     13.32 o
  -8 -12   2       10.53        9.86     15.19 o
  -7 -12   2        0.81      -15.39     10.92 o
  -6 -12   2      111.30      109.23     16.61 o
  -5 -12   2       22.57       38.40     11.81 o
  -4 -12   2        8.58        2.87      9.33 o
  -3 -12   2      290.83      287.24     38.37 o
  -2 -12   2       14.82       23.93     10.86 o
  -1 -12   2       13.34       33.37     11.35 o
   0 -12   2      224.34      235.53     39.17 o
   1 -12   2      114.06       61.15     21.18 o
   2 -12   2        9.36       24.98     17.32 o
   3 -12   2        0.18       24.78     16.25 o
   4 -12   2        1.03       -3.80     14.79 o
   5 -12   2      102.37       76.07     22.91 o
   6 -12   2       33.48       44.23     20.58 o
   7 -12   2        4.66       17.05     18.92 o
 -11 -11   2       24.38       41.43     19.72 o
 -10 -11   2       53.59       79.06     23.18 o
  -9 -11   2        0.18       -3.46     13.59 o
  -8 -11   2        0.08        1.40     11.59 o
  -7 -11   2        2.72        8.46     12.79 o
  -6 -11   2       47.18       41.47     11.98 o
  -5 -11   2        5.29       -3.29      8.19 o
  -4 -11   2       17.67       32.41     16.02 o
  -3 -11   2        0.01       -6.09      7.61 o
  -2 -11   2      140.70      114.15     20.58 o
  -1 -11   2       73.76       46.61     11.12 o
   0 -11   2       12.52        3.52      9.06 o
   1 -11   2       84.42       73.87     21.18 o
   2 -11   2      105.74       92.25     23.11 o
   3 -11   2        9.52        0.53     14.99 o
   4 -11   2      243.94      203.22     33.37 o
   5 -11   2      132.57      111.70     23.65 o
   6 -11   2        2.24      -15.45     14.05 o
   7 -11   2       24.08       24.65     18.78 o
   8 -11   2        9.60        6.53     18.78 o
 -12 -10   2        0.12      -14.65     15.45 o
 -11 -10   2       41.96       39.10     18.18 o
 -10 -10   2        0.74       -4.80     12.46 o
  -9 -10   2      283.69      339.57     48.02 o
  -8 -10   2       17.28        1.73     12.26 o
  -7 -10   2       89.63       60.45     16.72 o
  -6 -10   2       37.05       32.13     10.52 o
  -5 -10   2      103.77      116.94     15.69 o
  -4 -10   2      111.86       98.11     14.59 o
  -3 -10   2        2.63       -2.93      6.91 o
  -2 -10   2        0.10       -5.98      6.92 o
  -1 -10   2      517.40      445.38     41.04 o
   0 -10   2      278.63      255.46     26.23 o
   1 -10   2        1.30      -11.08     10.36 o
   2 -10   2      835.26      731.63     94.25 o
   3 -10   2        0.73      -16.99     13.52 o
   4 -10   2      307.60      222.41     34.77 o
   5 -10   2      104.36       83.53     21.05 o
   6 -10   2       62.32       48.49     18.78 o
   7 -10   2       40.44       45.76     19.52 o
   8 -10   2      131.06      104.64     25.31 o
   9 -10   2       84.78       49.55     15.78 o
  10 -10   2        0.52       22.98     18.72 o
 -12  -9   2        1.00       -7.13     13.59 o
 -11  -9   2       12.21        7.66     14.19 o
 -10  -9   2       77.54       63.48     19.38 o
  -9  -9   2       58.58       97.32     22.85 o
  -8  -9   2      255.90      280.29     40.56 o
  -7  -9   2      136.10      127.86     17.10 o
  -6  -9   2      173.82      189.57     20.96 o
  -5  -9   2      296.40      359.64     34.23 o
  -4  -9   2      829.41      857.59     73.95 o
  -3  -9   2        8.78       10.58      7.07 o
  -2  -9   2        0.52       -5.78      5.79 o
  -1  -9   2       10.14       11.57      7.16 o
   0  -9   2       67.05       59.71     14.12 o
   1  -9   2        4.31        2.74      6.27 o
   2  -9   2       18.02       29.77     13.65 o
   3  -9   2      102.63      119.56     22.78 o
   4  -9   2        2.80      -10.32     11.52 o
   5  -9   2        0.91        7.70      9.69 o
   6  -9   2      241.34      208.38     24.13 o
   7  -9   2        0.39        8.22     11.34 o
   8  -9   2       10.08       -0.47     11.26 o
   9  -9   2      116.83      128.28     20.44 o
  10  -9   2       14.63       26.06     14.56 o
  11  -9   2       40.37       52.09     16.37 o
 -13  -8   2        5.22        9.53     15.85 o
 -12  -8   2        9.54        8.59     14.65 o
 -11  -8   2      145.77      160.53     28.71 o
 -10  -8   2        0.00        8.46     13.45 o
  -9  -8   2      220.90      161.93     27.91 o
  -8  -8   2       28.11       38.32     18.25 o
  -7  -8   2       90.73      219.05     83.06 o
  -6  -8   2      328.52      388.86     50.69 o
  -5  -8   2        9.68       14.86      9.26 o
  -4  -8   2      163.72      168.71     18.33 o
  -3  -8   2       82.26      110.99     16.39 o
  -2  -8   2       31.19       24.10      7.07 o
  -1  -8   2        5.19        3.16      5.28 o
   0  -8   2        9.65       18.68      6.42 o
   1  -8   2      119.16       87.45     13.69 o
   2  -8   2       59.26       54.20     12.84 o
   3  -8   2       57.91       60.55     10.88 o
   4  -8   2       44.48       22.06      7.99 o
   5  -8   2      418.68      337.38     32.23 o
   6  -8   2        0.73       -0.44      9.09 o
   7  -8   2      247.47      183.44     22.34 o
   8  -8   2       11.71       27.80     12.36 o
   9  -8   2      218.86      224.06     26.99 o
  10  -8   2      104.24       68.12     16.43 o
  11  -8   2        0.68        6.95     13.81 o
  12  -8   2      120.10      195.91     27.31 o
 -14  -7   2        0.31      -19.05     13.32 o
 -13  -7   2        1.57        3.33     13.99 o
 -12  -7   2       10.79        4.06     12.92 o
 -11  -7   2       19.38       30.84     15.85 o
 -10  -7   2      324.52      315.39     44.23 o
  -9  -7   2        0.33       22.65     13.72 o
  -8  -7   2      677.11      603.30     53.35 o
  -7  -7   2      235.74      247.72     25.20 o
  -6  -7   2       17.85       28.64     11.92 o
  -5  -7   2      281.67      255.54     24.65 o
  -4  -7   2        5.53        5.95      7.83 o
  -3  -7   2        4.69        8.05      5.61 o
  -2  -7   2        0.03       -3.70      4.29 o
  -1  -7   2      438.91      437.41     38.67 o
   0  -7   2        0.02       -2.68      4.90 o
   1  -7   2      232.74      233.53     21.83 o
   2  -7   2      266.90      264.26     19.71 o
   3  -7   2       86.09       84.14      8.50 o
   4  -7   2        7.02        2.99     10.16 o
   5  -7   2       33.64       32.76      9.02 o
   6  -7   2      114.80       79.96     13.02 o
   7  -7   2       19.67       12.18     10.00 o
   8  -7   2        7.44       -9.13     10.62 o
   9  -7   2       96.22      119.54     24.28 o
  10  -7   2       95.59       99.93     19.65 o
  11  -7   2      378.02      516.68     50.02 o
  12  -7   2        0.00        1.03     13.32 o
 -14  -6   2        0.28        6.73     14.92 o
 -13  -6   2        0.61       13.32     13.85 o
 -12  -6   2      125.87      135.75     25.24 o
 -11  -6   2       15.55       24.71     13.79 o
 -10  -6   2      181.95      175.58     28.18 o
  -9  -6   2       50.59       32.31     14.59 o
  -8  -6   2        8.52       31.28      8.71 o
  -7  -6   2      133.79      119.96     20.92 o
  -6  -6   2      141.64      103.84     10.28 o
  -5  -6   2      345.13      282.29     20.88 o
  -4  -6   2      402.89      415.28     33.92 o
  -3  -6   2       32.90       40.90      9.79 o
  -2  -6   2     1521.41     1786.91    148.80 o
  -1  -6   2      363.03      427.77     37.62 o
   0  -6   2     1142.62      918.94     77.13 o
   1  -6   2       43.37       53.08      7.75 o
   2  -6   2       70.39       83.70      8.09 o
   3  -6   2      637.17      662.40     45.07 o
   4  -6   2     1515.59     1231.39    104.04 o
   5  -6   2      144.12      112.36     14.48 o
   6  -6   2      108.54      274.16     38.83 o
   7  -6   2       13.79       30.43     11.12 o
   8  -6   2      863.19      952.84    100.81 o
   9  -6   2        0.18       12.69     11.47 o
  10  -6   2       25.11       87.49     17.03 o
  11  -6   2      138.73      134.70     21.04 o
  12  -6   2        5.60       40.55     15.94 o
  13  -6   2       15.58       67.87     19.75 o
 -14  -5   2        3.66        9.26     14.05 o
 -13  -5   2      501.70      493.44     64.21 o
 -12  -5   2       89.83      101.98     21.11 o
 -11  -5   2       47.15       31.29     11.20 o
 -10  -5   2      135.25      117.41     16.20 o
  -9  -5   2      563.27      498.75     44.08 o
  -8  -5   2      413.77      382.64     33.48 o
  -7  -5   2       10.28        9.05      5.07 o
  -6  -5   2      291.60      218.53     16.91 o
  -5  -5   2      106.27       96.32     18.58 o
  -4  -5   2     1140.59     1069.63     72.41 o
  -3  -5   2     6010.06     6077.63    499.71 o
  -2  -5   2      354.27      331.92     29.85 o
  -1  -5   2      366.54      362.20     32.03 o
   0  -5   2       16.35       36.81      5.97 o
   1  -5   2       64.65       59.40      8.06 o
   2  -5   2      657.79      515.57     35.47 o
   3  -5   2        0.53        4.31      7.48 o
   4  -5   2        4.38       -6.44      7.96 o
   5  -5   2       98.41       95.37     12.14 o
   6  -5   2       37.05       40.51      9.81 o
   7  -5   2      212.62      185.24     21.18 o
   8  -5   2      123.11      110.09     16.85 o
   9  -5   2        9.72       46.62     13.54 o
  10  -5   2      284.92      287.63     31.95 o
  11  -5   2      190.52      317.56     52.12 o
  12  -5   2       28.16       60.32     16.66 o
  13  -5   2       33.22       60.29     17.80 o
 -14  -4   2        0.80       -8.19     20.38 o
 -13  -4   2      131.39       94.74     16.15 o
 -12  -4   2      109.01       86.83     14.85 o
 -11  -4   2       86.44       60.21     12.80 o
 -10  -4   2       75.85       50.04     11.26 o
  -9  -4   2       93.28       89.53     12.99 o
  -8  -4   2      573.83      514.98     36.59 o
  -7  -4   2      135.97      112.29     10.26 o
  -6  -4   2      361.40      359.88     25.88 o
  -5  -4   2       21.05       17.56      4.53 o
  -4  -4   2       61.16       48.86      5.63 o
  -3  -4   2      150.97      144.39     14.48 o
  -2  -4   2     2831.98     2561.68    211.45 o
  -1  -4   2     6799.00     6301.69    517.97 o
   0  -4   2     6089.44     5742.40    470.68 o
   1  -4   2     1867.95     1517.33    125.49 o
   2  -4   2     9020.34     7868.55    645.63 o
   3  -4   2      290.40      160.88     12.70 o
   4  -4   2      243.73      132.32     14.74 o
   5  -4   2     1263.02     1231.96    104.21 o
   6  -4   2      232.21      177.64     19.42 o
   7  -4   2        5.99       11.81      9.43 o
   8  -4   2      176.35      329.07     52.25 o
   9  -4   2      163.77      243.64     46.43 o
  10  -4   2        3.73       -5.59     11.51 o
  11  -4   2       10.59       42.77     18.22 o
  12  -4   2       28.59       66.01     19.12 o
  13  -4   2       73.26      162.58     24.02 o
  14  -4   2       17.35       21.78     27.58 o
 -15  -3   2       36.30       32.51     26.18 o
 -14  -3   2       56.06       19.78     23.51 o
 -13  -3   2       46.32       30.71     22.38 o
 -12  -3   2       14.33       17.82     12.92 o
 -11  -3   2       94.50       76.51     13.60 o
 -10  -3   2        0.11       -8.54      7.72 o
  -9  -3   2       50.93       41.96      9.79 o
  -8  -3   2      101.49       67.60      7.71 o
  -7  -3   2      788.77      777.69     53.44 o
  -6  -3   2     1425.44     1444.02     97.32 o
  -5  -3   2       18.20       22.98      4.28 o
  -4  -3   2      368.04      376.64     26.26 o
  -3  -3   2       34.36       37.27      5.25 o
  -2  -3   2       45.25       56.74      6.46 o
  -1  -3   2      601.46      478.81     40.37 o
   0  -3   2       75.16       81.13     11.06 o
   1  -3   2      542.96      486.04     32.79 o
   2  -3   2     3133.17     2726.80    181.15 o
   3  -3   2      164.66      153.01     11.67 o
   4  -3   2     5269.65     5321.22    440.01 o
   5  -3   2      104.73      215.52     40.83 o
   6  -3   2       11.01       -6.78      7.15 o
   7  -3   2       35.68       32.35     10.42 o
   8  -3   2        1.31       -5.51     16.79 o
   9  -3   2       12.81       10.86     11.73 o
  10  -3   2      482.27      881.37     78.23 o
  11  -3   2        0.01       -9.74     12.40 o
  12  -3   2       99.99      140.62     22.36 o
  13  -3   2       37.05       57.90     16.79 o
  14  -3   2       22.71       51.16     29.84 o
 -15  -2   2       52.69       61.35     26.84 o
 -14  -2   2        5.92      -28.91     20.65 o
 -13  -2   2        1.21      -26.08     17.38 o
 -12  -2   2       85.49       92.83     15.17 o
 -11  -2   2       37.58       18.88      9.86 o
 -10  -2   2        4.59       -8.76      7.24 o
  -9  -2   2        4.27        6.07      5.56 o
  -8  -2   2     1853.00     1590.45    107.10 o
  -7  -2   2      259.03      272.40     20.21 o
  -6  -2   2       69.38       50.39      9.13 o
  -5  -2   2     1261.36     1213.21    138.35 o
  -4  -2   2     2090.71     2110.56    238.26 o
  -3  -2   2     1229.02     1245.51    141.21 o
  -2  -2   2        1.40       11.71      6.29 o
  -1  -2   2      411.88      480.00     40.06 o
   0  -2   2       18.66       13.31      2.56 o
   1  -2   2     1058.53     1098.11    123.63 o
   2  -2   2     1625.89     1484.36    118.63 o
   4  -2   2     1756.87     3472.72    286.94 o
   6  -2   2      544.30      890.13     76.38 o
   7  -2   2      186.79      332.23     32.28 o
   8  -2   2      568.49     1254.70    107.23 o
  10  -2   2      506.49      734.80     65.84 o
  11  -2   2       29.21       46.82     30.77 o
  12  -2   2       94.55      150.25     31.14 o
  13  -2   2      101.66      170.78     38.10 o
  14  -2   2       72.15      101.44     33.37 o
  15  -2   2       40.70       64.28     28.51 o
 -15  -1   2       30.25       56.42     29.11 o
 -14  -1   2       51.96       70.01     28.77 o
 -13  -1   2        2.31       -8.93     18.52 o
 -12  -1   2       58.60       24.31     18.98 o
 -11  -1   2        1.56       -8.01      7.48 o
 -10  -1   2       56.33       17.48      8.39 o
  -9  -1   2      130.85      129.99     12.16 o
  -8  -1   2     1372.22     1261.23     85.40 o
  -7  -1   2     1735.78     1841.68    148.77 o
  -6  -1   2       42.44       54.54      7.20 o
  -5  -1   2      707.87      770.82     51.92 o
  -4  -1   2       85.23       66.51      5.76 o
  -3  -1   2     3861.23     4226.17    347.36 o
  -2  -1   2        3.67       13.23      4.23 o
  -1  -1   2      325.59      258.84     21.87 o
   0  -1   2      227.38      137.91     11.81 o
   1  -1   2     2943.11     3263.64    267.67 o
   4  -1   2     2823.32     6395.55    528.93 o
   5  -1   2      239.02      232.15     24.58 o
   7  -1   2      114.88      374.24     35.24 o
   8  -1   2     1120.11     1923.79    223.94 o
   9  -1   2      484.14      412.67     89.72 o
  10  -1   2       50.65      108.11     29.71 o
  12  -1   2      468.14      710.36    141.21 o
  13  -1   2        7.88       10.72     25.11 o
  14  -1   2      196.03      196.76     40.10 o
  15  -1   2       25.04       12.26     24.18 o
 -15   0   2        0.08      -18.78     24.18 o
 -14   0   2        5.28        1.93     23.05 o
 -13   0   2       40.01       61.35     25.44 o
 -12   0   2      483.37      377.47     55.55 o
 -11   0   2       59.70       51.22     22.31 o
 -10   0   2       31.29       16.61      8.69 o
  -9   0   2      237.56      214.05     17.34 o
  -8   0   2      103.65      125.93     11.61 o
  -7   0   2      922.89      943.92     64.34 o
  -6   0   2        7.51       -2.03      4.03 o
  -5   0   2     4611.49     4591.08    305.38 o
  -4   0   2     6621.01     5893.74    391.26 o
  -3   0   2     4306.09     4277.62    350.68 o
  -2   0   2      123.49       79.00      9.99 o
  -1   0   2     2950.37     2763.99    310.46 o
   0   0   2     6018.51     6999.57    783.98 o
   1   0   2      225.31      195.43     24.51 o
   2   0   2      189.66      532.03     56.92 o
   3   0   2     2515.79     3437.27    390.73 o
   4   0   2    44395.30    58441.54   7034.27 o
   6   0   2     1090.21     1237.72    145.41 o
   7   0   2     1417.03     1659.38    134.69 o
   8   0   2      984.37     1098.35     74.97 o
   9   0   2     2041.54     2411.90    280.22 o
  10   0   2      151.16      237.07     64.78 o
  11   0   2      152.64      235.51     67.51 o
  12   0   2      170.90      378.93    103.68 o
  13   0   2      212.25      251.45     45.83 o
  14   0   2       71.27       89.46     31.11 o
  15   0   2       36.60       80.53     28.58 o
 -15   1   2      270.51      202.16     43.96 o
 -14   1   2        8.72       -4.26     21.58 o
 -13   1   2        1.30       15.32     23.78 o
 -12   1   2      211.69      249.25     42.03 o
 -11   1   2        0.06       22.91     19.32 o
 -10   1   2     2713.62     2099.10    244.45 o
  -9   1   2      285.32      182.37     15.77 o
  -8   1   2      382.35      483.53     34.40 o
  -7   1   2      392.57      453.89     32.26 o
  -6   1   2     1733.85     2225.20    148.88 o
  -5   1   2       41.71       40.25      5.27 o
  -4   1   2     1786.82     2034.97    135.94 o
  -3   1   2     6953.72     7357.05    488.00 o
  -1   1   2       51.40       92.70     11.52 o
   0   1   2      326.78      304.47     38.37 o
   1   1   2      741.10      628.45     78.66 o
   2   1   2     2208.30     2131.74    242.52 o
   4   1   2     3271.75     2990.19    336.04 o
   5   1   2      754.87      702.78     57.80 o
   6   1   2      600.27      661.36     76.93 o
   7   1   2     2317.72     2927.64    196.17 o
   8   1   2        0.98        3.87      5.05 o
   9   1   2        8.64       50.81      8.10 o
  10   1   2      273.90      232.68     19.66 o
  11   1   2      699.04      462.34     43.30 o
  12   1   2       36.29      176.14     45.66 o
  13   1   2        3.63      -16.99     21.85 o
  14   1   2       47.65       60.21     26.04 o
  15   1   2       48.55       72.67     29.91 o
 -15   2   2       30.29       15.92     28.77 o
 -14   2   2      177.66      241.92     45.49 o
 -13   2   2       10.94       14.59     24.11 o
 -12   2   2        2.50      -11.72     20.32 o
 -11   2   2      159.99      156.73     31.91 o
 -10   2   2      728.78      890.69    109.77 o
  -9   2   2      280.40      420.67     39.30 o
  -8   2   2       82.84      121.31     11.32 o
  -7   2   2       94.03      102.72     16.20 o
  -5   2   2      100.04       87.13     10.76 o
  -4   2   2      271.49      435.55     30.11 o
  -3   2   2     1458.81     1920.93    232.26 o
  -1   2   2        0.47        1.60      2.53 o
   0   2   2       89.50       45.89      8.19 o
   1   2   2     8135.35     8485.71    694.58 o
   2   2   2     2776.49     2552.59    208.97 o
   3   2   2     2293.76     2000.92    227.87 o
   4   2   2       91.99      157.56     11.97 o
   5   2   2      347.74      223.62     20.69 o
   6   2   2      599.21      756.73     62.70 o
   7   2   2      875.95      869.67     59.64 o
   8   2   2     1183.02     1168.79     79.17 o
   9   2   2     1418.54     1456.39    119.63 o
  10   2   2      179.65      213.27     18.82 o
  11   2   2       12.40       14.63      9.02 o
  12   2   2        0.05       -9.54     11.11 o
  13   2   2        1.57       23.18     23.05 o
  14   2   2       52.74       49.42     26.98 o
  15   2   2       23.90       56.75     25.71 o
 -14   3   2      345.10      499.83     71.67 o
 -13   3   2       30.73       40.63     27.04 o
 -12   3   2       41.17       62.08     25.24 o
 -11   3   2     1329.35     2011.71    236.19 o
 -10   3   2       21.08       19.29     14.62 o
  -9   3   2      668.36      945.00     81.49 o
  -8   3   2        0.28        0.87      7.71 o
  -7   3   2      309.48      613.43     42.63 o
  -6   3   2        2.44       22.02      4.47 o
  -5   3   2     2812.07     4791.94    317.02 o
  -4   3   2     5221.76     8771.67    725.38 o
  -3   3   2       17.44       23.64      7.74 o
  -1   3   2      144.72      122.16     17.92 o
   0   3   2      674.56      559.58     68.87 o
   1   3   2     1340.46     1295.50    107.14 o
   2   3   2     5649.61     5224.19    428.29 o
   3   3   2      321.62      180.25     13.32 o
   4   3   2     3846.80     3597.80    408.84 o
   5   3   2      253.14      402.62     28.09 o
   6   3   2     1771.87     1573.73    105.65 o
   7   3   2     1294.85     1320.42     94.93 o
   8   3   2      951.04     1211.54    100.00 o
   9   3   2      535.78      541.47     38.84 o
  10   3   2      435.60      410.51     53.15 o
  11   3   2      343.50      385.86     64.11 o
  12   3   2       20.48       42.10     23.05 o
  13   3   2      131.69       98.98     29.51 o
  14   3   2        5.88       -5.33     19.32 o
  15   3   2       15.18      -21.05     20.45 o
 -14   4   2       16.73       31.37     31.64 o
 -13   4   2        0.92        5.86     27.98 o
 -12   4   2        0.14       16.25     23.85 o
 -11   4   2       96.84      120.23     30.44 o
 -10   4   2     1449.86     2187.01    226.20 o
  -9   4   2       33.06       27.94     10.75 o
  -8   4   2      784.36     1358.04    115.38 o
  -7   4   2     1167.63     2245.91    187.81 o
  -6   4   2       13.62      142.68     18.18 o
  -5   4   2       29.61       15.34      4.03 o
  -4   4   2       63.60       81.21     17.27 o
  -2   4   2     1181.84     1031.18     86.46 o
   0   4   2     3602.15     3200.55    284.19 o
   1   4   2     4136.49     3797.05    312.32 o
   2   4   2     2390.35     1850.53    153.11 o
   3   4   2     4517.69     4983.78    409.22 o
   4   4   2     3536.31     2942.04    195.06 o
   5   4   2        0.19        1.95      5.03 o
   6   4   2      179.94      203.61     16.14 o
   7   4   2       74.00      125.29     11.31 o
   8   4   2     1041.70     1076.31     73.20 o
   9   4   2      429.44      491.88     35.69 o
  11   4   2      134.81      135.48     19.05 o
  12   4   2      595.10      658.45     58.70 o
  13   4   2        6.19       38.10     22.38 o
  14   4   2      147.48      183.64     36.90 o
  15   4   2        6.49       24.65     23.11 o
 -14   5   2        0.45      -30.17     30.57 o
 -13   5   2       49.88       71.47     31.71 o
 -12   5   2        0.04      -23.25     22.31 o
 -11   5   2      423.13      559.38     75.47 o
 -10   5   2        0.06      -10.31     10.63 o
  -9   5   2       26.22       54.42     12.52 o
  -8   5   2      230.56      301.08     30.18 o
  -7   5   2      208.14      213.07     33.87 o
  -6   5   2       11.85        4.70      7.39 o
  -5   5   2      326.65      533.60     68.01 o
  -4   5   2      495.40      472.52     64.44 o
  -2   5   2        0.07        1.44      4.42 o
  -1   5   2     1479.61     1530.88    155.76 o
   0   5   2     6620.56     6159.97    505.98 o
   1   5   2     1024.40      757.38     63.74 o
   2   5   2        5.43       14.43      5.09 o
   3   5   2        1.17       -1.91      4.06 o
   4   5   2        0.71       -3.23      4.88 o
   5   5   2        8.94       -0.39      3.89 o
   6   5   2      346.48      364.69     42.01 o
   7   5   2      128.44      100.66     10.16 o
   8   5   2       16.41       25.94      8.78 o
   9   5   2      150.13      188.32     16.53 o
  10   5   2      484.07      533.67     38.97 o
  11   5   2        0.36       18.38     15.39 o
  12   5   2      290.55      345.42     34.47 o
  13   5   2       96.24      137.35     20.58 o
 -13   6   2        0.89      -41.06     27.38 o
 -12   6   2        6.49       -3.86     28.97 o
 -11   6   2        5.39       18.72     25.58 o
 -10   6   2       50.59       92.16     16.94 o
  -9   6   2       30.04       51.12     13.79 o
  -8   6   2       21.96       28.96     10.98 o
  -7   6   2      110.58      105.32     14.92 o
  -6   6   2       10.84       -7.34      7.64 o
  -5   6   2      825.65      883.04    125.02 o
  -4   6   2      238.84      236.58     23.15 o
  -3   6   2        7.13       16.06      6.44 o
  -2   6   2      443.52      296.58     27.24 o
   0   6   2      104.44      109.35     11.91 o
   1   6   2      267.01      296.12     21.11 o
   2   6   2     4846.63     4910.51    404.73 o
   3   6   2     2599.84     2495.23    206.87 o
   4   6   2     7049.18     7795.74    875.70 o
   5   6   2      126.95      132.97     14.92 o
   6   6   2      155.95      131.55     21.45 o
   7   6   2      880.07      726.46     50.49 o
   8   6   2       67.12      144.52     13.58 o
   9   6   2      546.54      659.34     47.48 o
  10   6   2       97.00       70.96     22.35 o
  11   6   2      198.47      228.08     25.24 o
  12   6   2      207.77      184.57     32.24 o
  13   6   2       20.92        4.60     17.85 o
 -13   7   2       24.09       -0.67     29.84 o
 -12   7   2      262.16      406.25     65.81 o
 -11   7   2      279.55      325.25     53.62 o
 -10   7   2        0.76      -12.48     24.91 o
  -9   7   2       19.94       16.49     16.55 o
  -8   7   2      111.28      133.82     18.92 o
  -7   7   2       42.14       82.08     14.38 o
  -6   7   2      806.79      733.68    110.30 o
  -5   7   2        7.43        0.17      7.14 o
  -4   7   2      287.21      252.79     24.56 o
  -3   7   2       38.79       47.38      8.90 o
  -2   7   2     1666.49     1604.28    133.15 o
  -1   7   2     2549.41     2541.37    169.68 o
   0   7   2     4424.88     4088.69    272.52 o
   1   7   2      119.85      196.92     15.06 o
   2   7   2      248.58      280.50     26.35 o
   3   7   2       15.14       12.86      6.34 o
   4   7   2      251.32      253.46     24.66 o
   5   7   2      505.19      498.89     44.33 o
   6   7   2      724.99      704.32     61.18 o
   8   7   2       14.03       28.18     13.65 o
   9   7   2      508.45      639.04     56.92 o
  10   7   2      333.72     1486.84    182.91 o
  11   7   2      500.31      510.66     47.97 o
  12   7   2       12.33       10.52     17.58 o
  13   7   2       10.99       43.83     20.85 o
  14   7   2        8.26       25.18     22.45 o
 -12   8   2       28.74       35.50     34.77 o
 -11   8   2        0.74      -10.66     27.11 o
 -10   8   2      102.69      122.39     25.18 o
  -9   8   2       14.01       -0.59     12.30 o
  -8   8   2       50.88       60.00     14.49 o
  -7   8   2        0.44        7.60      9.91 o
  -6   8   2       41.00       22.63     10.47 o
  -5   8   2        3.10       -8.51      7.68 o
  -4   8   2      101.58       80.66     15.62 o
  -3   8   2        0.89       -2.55      6.62 o
  -2   8   2        6.62       10.11      6.66 o
  -1   8   2       25.68       25.69      5.42 o
   0   8   2      545.78      530.47     49.88 o
   1   8   2     1594.90     1511.07    126.21 o
   2   8   2      119.17       89.19     19.95 o
   3   8   2      527.82      532.35     46.90 o
   4   8   2      247.06      249.02     24.85 o
   5   8   2       27.00       22.38     11.79 o
   6   8   2      194.73      357.64     84.49 o
   7   8   2      136.78      178.25     20.28 o
   8   8   2        5.59      265.70     38.03 o
   9   8   2        0.19       55.66     17.19 o
  10   8   2      252.85      701.66     89.86 o
  11   8   2       57.61       34.84     20.05 o
  12   8   2      101.94      151.27     32.04 o
  13   8   2       11.18       15.45     20.98 o
  14   8   2       90.32      118.76     29.97 o
 -11   9   2        2.87      -36.57     28.71 o
 -10   9   2       51.72       38.26     20.75 o
  -9   9   2       12.02       16.40     18.52 o
  -8   9   2       13.18        1.29     12.39 o
  -7   9   2       73.70       45.10     12.81 o
  -6   9   2       75.65       84.43     14.90 o
  -5   9   2     1090.32      768.66     73.07 o
  -4   9   2      999.72      778.02     74.04 o
  -3   9   2      176.96      147.92     17.16 o
  -2   9   2      460.40      420.97     56.55 o
  -1   9   2     1807.10     1636.26    136.27 o
   0   9   2      723.26      683.84     63.71 o
   1   9   2       44.38       26.44     10.12 o
   2   9   2       40.93       45.20      9.45 o
   3   9   2      363.32      771.06     97.98 o
   6   9   2        2.57        3.33     16.52 o
   7   9   2       43.57      123.89     23.25 o
   8   9   2      144.11      144.69     19.29 o
   9   9   2      211.44      186.32     22.82 o
  10   9   2      711.09     1069.83     92.97 o
  11   9   2       29.49       64.48     24.51 o
  12   9   2      178.81      263.10     43.36 o
  13   9   2       61.16       67.27     26.98 o
 -10  10   2       11.99       13.05     14.42 o
  -9  10   2       16.45        5.01     16.22 o
  -8  10   2        2.69       14.54     12.95 o
  -7  10   2      318.19      290.25     31.87 o
  -6  10   2      248.19      296.74     31.23 o
  -5  10   2      682.54      610.20     79.93 o
  -4  10   2      217.67      197.49     32.70 o
  -3  10   2        2.84       11.92     12.79 o
  -1  10   2       25.87       11.99      9.86 o
   0  10   2       18.94       26.79      8.44 o
   2  10   2       82.88       70.29     19.78 o
   3  10   2        0.44       11.11      8.13 o
   4  10   2       39.54       33.80     10.29 o
   5  10   2      101.32      229.00     36.90 o
   6  10   2      190.11      226.78     26.64 o
   7  10   2     1466.09     1603.05    176.95 o
   8  10   2      513.15      594.65     54.68 o
   9  10   2      153.39      251.34     35.97 o
  10  10   2      121.88      170.12     21.44 o
  11  10   2      257.07      309.66     48.69 o
  12  10   2       20.09        5.13     21.91 o
  13  10   2        0.04       -7.19     20.18 o
  -9  11   2       12.90       23.11     17.45 o
  -8  11   2      110.00      124.49     27.71 o
  -7  11   2      246.82      189.17     34.30 o
  -6  11   2        1.70        5.79     16.85 o
  -5  11   2      191.33      252.05     40.90 o
  -4  11   2       59.34       21.98     18.92 o
  -3  11   2        9.50        6.59     15.32 o
  -2  11   2        1.39       18.12     15.25 o
  -1  11   2      975.91     1361.88    169.72 o
   0  11   2      502.30      480.35     44.02 o
   1  11   2      633.69      776.31     68.04 o
   2  11   2       19.37       28.70     10.23 o
   3  11   2      454.86      430.17     40.56 o
   4  11   2      161.84      227.16     25.08 o
   5  11   2      324.91      534.91     50.82 o
   6  11   2       15.02       13.32     13.39 o
   7  11   2       81.99      176.70     66.51 o
   8  11   2        5.27        1.45      9.96 o
   9  11   2        1.18       -2.30     10.82 o
  10  11   2      332.78      351.48     35.82 o
  11  11   2        7.98       10.12     19.45 o
  12  11   2        0.16       -1.27     19.72 o
  -8  12   2      118.78      118.36     29.97 o
  -7  12   2      443.77      453.94     64.28 o
  -6  12   2       44.13       65.48     22.98 o
  -5  12   2        7.51       28.04     18.45 o
  -4  12   2       25.04       28.04     16.99 o
  -3  12   2        9.25       34.90     18.85 o
  -2  12   2       48.08       31.17     18.65 o
  -1  12   2      110.80      108.51     23.78 o
   0  12   2      709.49      837.79     72.94 o
   1  12   2      333.68      297.81     30.78 o
   2  12   2       16.59       65.94     21.78 o
   3  12   2        0.02       39.54     21.18 o
   4  12   2      581.53      534.43     49.64 o
   5  12   2       35.01      160.93     31.91 o
   6  12   2        3.84       -0.20     12.26 o
   7  12   2        9.06       15.36     19.15 o
   8  12   2      157.13      167.76     39.67 o
   9  12   2       12.07        2.00     11.20 o
  10  12   2        8.81       -7.13     18.05 o
  11  12   2       13.95        5.60     21.11 o
  -6  13   2        9.66        5.26     20.72 o
  -5  13   2        7.05       -2.33     19.18 o
  -4  13   2       12.17       65.08     21.91 o
  -3  13   2       87.75      107.71     25.64 o
  -2  13   2      313.68      222.61     38.17 o
  -1  13   2       71.64       98.98     24.78 o
   0  13   2       25.09       79.60     23.25 o
   1  13   2      240.48      271.70     29.46 o
   2  13   2       36.43       54.98     28.24 o
   3  13   2        2.58        0.71     10.14 o
   4  13   2        5.38        5.69     17.02 o
   5  13   2       82.28       90.37     31.21 o
   6  13   2       77.72       81.60     21.18 o
   7  13   2       22.39       37.95     13.64 o
   8  13   2       66.83       41.86     17.68 o
   9  13   2        2.26        7.88     11.75 o
  10  13   2       99.62      121.23     29.04 o
  -5  14   2       20.84       17.25     21.51 o
  -4  14   2       22.13       19.18     19.78 o
  -3  14   2        5.62        3.60     18.32 o
  -2  14   2       16.70       69.21     22.45 o
  -1  14   2       45.64      581.49     79.20 o
   0  14   2       14.32      322.39     50.02 o
   1  14   2        6.95       95.92     25.91 o
   2  14   2       14.12       23.16     46.26 o
   3  14   2       22.68       53.81     14.24 o
   4  14   2        1.17       31.32     12.92 o
   5  14   2        0.68       -2.91     10.54 o
   6  14   2        0.80      -15.25     12.46 o
   7  14   2      174.44      259.10     66.18 o
   8  14   2       15.33      -10.74     11.63 o
  -2  15   2        5.24       39.10     21.05 o
  -1  15   2        0.36       54.62     22.38 o
   0  15   2       91.11      188.37     36.50 o
   1  15   2       20.29       61.08     24.91 o
   2  15   2        4.57       -8.39     21.38 o
   3  15   2       21.26       26.45     13.64 o
   4  15   2       17.72       11.31     13.26 o
   5  15   2       16.31        5.28     12.91 o
  -4 -14   3       22.99       43.97     13.84 o
  -3 -14   3        0.95        1.04     12.19 o
  -2 -14   3        2.21       27.18     20.78 o
  -1 -14   3       14.44       24.45     18.18 o
   0 -14   3       14.04       20.58     18.05 o
   1 -14   3        0.15        3.40     16.45 o
   2 -14   3        6.61       30.24     18.92 o
  -7 -13   3        0.02      -13.89      9.26 o
  -6 -13   3       18.74       11.39     10.96 o
  -5 -13   3       28.90       38.61     12.55 o
  -4 -13   3        5.70       25.40     11.19 o
  -3 -13   3        3.67       14.69      9.96 o
  -2 -13   3       36.32       18.13     11.17 o
  -1 -13   3       11.26       11.99     16.52 o
   0 -13   3       62.51       42.50     20.05 o
   1 -13   3       15.82       11.32     17.05 o
   2 -13   3        0.06        0.40     16.45 o
   3 -13   3       19.27       32.04     19.45 o
   4 -13   3        1.58        4.40     17.58 o
   5 -13   3       28.11       37.37     20.25 o
  -9 -12   3       49.43       64.74     20.45 o
  -8 -12   3       19.93       24.91     14.92 o
  -7 -12   3        8.33       16.25     13.32 o
  -6 -12   3        5.00       23.26     10.21 o
  -5 -12   3       51.52       61.75     12.85 o
  -4 -12   3       15.01       25.02     10.34 o
  -3 -12   3       68.41       70.76     14.08 o
  -2 -12   3        1.20       -2.47      7.88 o
  -1 -12   3      103.19      125.16     27.08 o
   0 -12   3      212.77      196.30     34.70 o
   1 -12   3       26.42       14.99     14.72 o
   2 -12   3        1.54       -4.66     14.79 o
   3 -12   3       52.23       43.30     18.25 o
   4 -12   3       12.83       21.58     17.72 o
   5 -12   3       11.44       13.19     16.65 o
   6 -12   3       10.87       36.97     19.92 o
   7 -12   3        0.14      -19.45     16.39 o
 -10 -11   3       87.11      100.05     23.71 o
  -9 -11   3        0.67       14.45     13.39 o
  -8 -11   3        7.67        2.40     10.92 o
  -7 -11   3        6.61        3.86     11.99 o
  -6 -11   3        1.26       -7.98      7.71 o
  -5 -11   3       83.31      101.05     15.29 o
  -4 -11   3      112.63      179.80     26.98 o
  -3 -11   3        0.06       -4.36      7.88 o
  -2 -11   3      104.23      113.20     18.08 o
  -1 -11   3       10.34        6.71      8.36 o
   0 -11   3       23.89        8.36      8.85 o
   1 -11   3      245.21      242.92     39.03 o
   2 -11   3      640.04      514.55     69.54 o
   3 -11   3      142.30      108.04     24.51 o
   4 -11   3      111.59      101.25     23.25 o
   5 -11   3        5.59        2.20     14.52 o
   6 -11   3       42.11       26.84     18.05 o
   7 -11   3        0.22      -16.99     15.99 o
   8 -11   3        5.13       12.06     18.72 o
 -11 -10   3       20.68       29.64     17.25 o
 -10 -10   3       24.63       10.39     14.79 o
  -9 -10   3       74.73       52.42     18.18 o
  -8 -10   3       35.55       42.10     15.05 o
  -7 -10   3       29.57       19.78     13.52 o
  -6 -10   3        1.71       -3.50      7.87 o
  -5 -10   3      226.73      219.93     23.75 o
  -4 -10   3        6.47        0.89      7.44 o
  -3 -10   3        1.22       -0.39      8.43 o
  -2 -10   3        2.40       -9.92      6.62 o
  -1 -10   3       20.17       11.93      8.27 o
   0 -10   3       46.89       43.84     10.19 o
   1 -10   3      338.60      231.86     36.70 o
   2 -10   3      298.52      243.25     38.30 o
   3 -10   3      251.15      218.08     35.84 o
   4 -10   3        5.55      -10.46     13.99 o
   5 -10   3       78.52       66.21     19.92 o
   6 -10   3      145.33      127.82     27.11 o
   7 -10   3       74.07       75.67     23.25 o
   8 -10   3      161.00      172.78     33.50 o
   9 -10   3        0.89       23.18     19.65 o
 -12  -9   3        4.46        3.60     14.72 o
 -11  -9   3       17.71       13.12     15.32 o
 -10  -9   3       24.01       27.18     16.12 o
  -9  -9   3      223.93      308.60     44.09 o
  -8  -9   3      235.86      245.19     36.37 o
  -7  -9   3       31.06       56.17     22.61 o
  -6  -9   3       57.74       78.20     17.32 o
  -5  -9   3       56.99       59.33     11.32 o
  -4  -9   3        5.38       -1.41      7.49 o
  -3  -9   3        0.71       -8.42     12.09 o
  -2  -9   3        2.68        2.34     13.42 o
  -1  -9   3      100.58      119.02     14.86 o
   0  -9   3       99.51       96.98     13.07 o
   1  -9   3       20.90       43.11     28.51 o
   2  -9   3      365.67      226.94     35.10 o
   3  -9   3      250.99      186.64     30.17 o
   4  -9   3      348.50      255.44     39.17 o
   5  -9   3      445.88      312.29     36.57 o
   6  -9   3      250.70      152.63     49.06 o
   7  -9   3      284.05      246.79     40.90 o
   8  -9   3       90.29       96.95     17.24 o
   9  -9   3       89.85      150.20     22.18 o
  10  -9   3       52.03       49.38     16.70 o
 -13  -8   3        2.25        5.06     15.39 o
 -12  -8   3       25.69       15.59     15.12 o
 -11  -8   3        5.75       13.26     13.19 o
 -10  -8   3        1.29       -4.80     11.92 o
  -9  -8   3      478.08      473.72     61.28 o
  -8  -8   3      195.39      149.67     26.51 o
  -6  -8   3     1252.99     1115.96    130.89 o
  -5  -8   3        5.14        5.82      7.55 o
  -4  -8   3        6.24        6.97      6.87 o
  -3  -8   3      117.67      133.26     29.21 o
  -2  -8   3      330.78      328.95     38.03 o
  -1  -8   3       36.80       22.66      6.81 o
   0  -8   3        1.25       -2.59      5.08 o
   1  -8   3       16.47       16.47      6.33 o
   2  -8   3        0.01       -2.18      5.53 o
   3  -8   3      218.48      188.15     20.31 o
   4  -8   3      102.45       87.16     13.28 o
   5  -8   3       87.42       53.61     12.56 o
   6  -8   3     1079.88      804.60     70.46 o
   7  -8   3      257.78      252.98     27.65 o
   8  -8   3        0.98       -7.19     11.17 o
   9  -8   3      210.73      269.47     79.96 o
  10  -8   3       98.77       80.59     17.73 o
  11  -8   3       12.66        4.39     13.59 o
 -13  -7   3        0.14       -6.53     12.99 o
 -12  -7   3       40.53       11.26     13.52 o
 -11  -7   3       37.72       45.36     16.19 o
 -10  -7   3      203.43      216.54     33.50 o
  -9  -7   3      649.41      548.12     69.21 o
  -8  -7   3        0.37      -13.99     10.72 o
  -7  -7   3      139.33      139.50     16.55 o
  -6  -7   3      450.78      370.68     47.69 o
  -5  -7   3       66.00       45.09     12.79 o
  -4  -7   3       70.79       72.55     10.09 o
  -3  -7   3        2.43        2.60      5.20 o
  -2  -7   3        0.21        4.38      4.90 o
  -1  -7   3      509.91      430.70     38.15 o
   0  -7   3        2.63        3.47      5.60 o
   1  -7   3       95.46      136.40     14.34 o
   2  -7   3        6.83        1.25      4.56 o
   3  -7   3      481.09      492.25     34.83 o
   4  -7   3      107.09       86.41     12.31 o
   5  -7   3       62.58       71.61     11.61 o
   6  -7   3      124.11       92.23     14.48 o
   7  -7   3       71.52       97.52     22.11 o
   8  -7   3       33.58       89.33     15.95 o
   9  -7   3        0.01       11.43     12.71 o
  10  -7   3      268.01      377.54     38.49 o
  11  -7   3      282.98      294.15     39.90 o
  12  -7   3       48.28      110.77     20.97 o
 -14  -6   3        0.63        9.79     15.25 o
 -13  -6   3        2.52       -1.13     12.32 o
 -12  -6   3       64.31       74.00     19.72 o
 -11  -6   3      160.93      154.87     27.18 o
 -10  -6   3       42.07       34.30     14.72 o
  -9  -6   3      732.15      727.83     87.99 o
  -8  -6   3      173.39      159.13     25.64 o
  -7  -6   3      612.58      652.86     79.33 o
  -6  -6   3       47.56       47.53      7.89 o
  -5  -6   3        6.37       14.07      4.17 o
  -4  -6   3     1007.30      919.79     77.73 o
  -3  -6   3      876.88      815.71     69.22 o
  -2  -6   3     2014.12     1977.28    164.36 o
  -1  -6   3      119.84      130.25     14.20 o
   0  -6   3     1560.31     1470.61    122.35 o
   1  -6   3      530.94      484.84     61.71 o
   2  -6   3     1086.82      964.05     80.88 o
   3  -6   3      237.79      203.82     15.59 o
   4  -6   3      209.06      132.04     16.19 o
   5  -6   3       38.85       22.85     10.66 o
   6  -6   3        0.05        8.07      9.43 o
   7  -6   3        0.00       -3.60      8.67 o
   8  -6   3      476.65      358.73     35.38 o
   9  -6   3      262.84      288.19     42.43 o
  10  -6   3       10.39       16.78     13.44 o
  11  -6   3       61.71      101.66     18.89 o
  12  -6   3       10.63       42.95     15.72 o
  13  -6   3       13.58       23.57     16.00 o
 -14  -5   3       22.78       12.46     15.52 o
 -13  -5   3      166.65      139.35     25.78 o
 -12  -5   3      287.82      249.32     36.57 o
 -11  -5   3      464.66      392.46     51.75 o
 -10  -5   3       38.93       30.48     10.26 o
  -9  -5   3       23.30        6.85      7.69 o
  -8  -5   3      372.15      354.15     32.16 o
  -7  -5   3       36.72       61.67      7.98 o
  -6  -5   3      179.40      173.76     23.26 o
  -5  -5   3       71.73       90.00      8.32 o
  -4  -5   3      127.64       67.68      8.85 o
  -3  -5   3     1107.09     1040.87     87.30 o
  -2  -5   3      230.00      219.25     23.38 o
  -1  -5   3     1266.46     1211.47    101.17 o
   0  -5   3      654.36      562.11     47.93 o
   1  -5   3      319.77      252.12     22.94 o
   2  -5   3      404.24      411.97     28.90 o
   3  -5   3       31.12       23.05      4.12 o
   4  -5   3       58.59       32.16      4.42 o
   5  -5   3      187.43      207.73     21.20 o
   6  -5   3       23.56        2.59      7.99 o
   7  -5   3        3.48       -3.12      8.64 o
   8  -5   3        1.04        7.06     20.42 o
   9  -5   3       41.82       35.33     13.00 o
  10  -5   3      208.56      397.11     40.09 o
  11  -5   3       51.02       36.83     14.64 o
  12  -5   3        7.86       24.52     14.60 o
  13  -5   3       74.43       72.81     31.17 o
 -13  -4   3        8.37       -2.24     10.60 o
 -12  -4   3       26.56       13.46     10.32 o
 -11  -4   3       55.18       67.82     12.55 o
 -10  -4   3      254.58      235.08     24.25 o
  -9  -4   3       23.76       27.15      8.48 o
  -8  -4   3        0.57       -0.19      9.36 o
  -7  -4   3        8.07        4.11      4.17 o
  -6  -4   3      233.66      239.68     17.93 o
  -5  -4   3       40.73       33.73      5.19 o
  -4  -4   3       90.82       72.38     10.36 o
  -3  -4   3      133.02      110.28     14.09 o
  -2  -4   3      606.04      489.94     42.08 o
  -1  -4   3      532.15      447.89     38.64 o
   0  -4   3        6.42        6.64      3.06 o
   1  -4   3      109.77       87.80      9.18 o
   2  -4   3      388.84      267.11     25.86 o
   3  -4   3      249.80      214.83     15.67 o
   4  -4   3      527.14      386.77     30.73 o
   5  -4   3      342.25      296.11     27.58 o
   6  -4   3      257.47      219.22     25.41 o
   7  -4   3      368.49      322.72     50.22 o
   8  -4   3       67.88      120.96     17.04 o
   9  -4   3        0.71        4.02     11.57 o
  10  -4   3      296.43      390.24     39.11 o
  11  -4   3       83.12      189.56     24.65 o
  12  -4   3       34.56       44.94     15.65 o
  13  -4   3        1.05       44.02     16.32 o
  14  -4   3        4.49       16.85     28.58 o
 -15  -3   3        0.88      -33.37     22.25 o
 -14  -3   3        2.16        1.33     19.38 o
 -13  -3   3        6.75       19.40     10.78 o
 -12  -3   3        6.32        6.91      9.84 o
 -11  -3   3       10.55       49.25     39.43 o
 -10  -3   3       92.91       72.27     12.29 o
  -9  -3   3      130.14       95.76     13.00 o
  -8  -3   3       16.65       18.12      6.90 o
  -7  -3   3       89.84       69.86      9.48 o
  -6  -3   3     1484.02     1546.93    104.03 o
  -5  -3   3     1177.59     1212.94     81.74 o
  -4  -3   3      129.30       81.00      9.07 o
  -3  -3   3      193.82      151.83     14.31 o
  -2  -3   3     2199.19     2052.21    169.38 o
  -1  -3   3     1422.38     1150.34     95.49 o
   0  -3   3       54.41       46.55      5.54 o
   1  -3   3      930.29      749.54     62.40 o
   2  -3   3       85.04       49.58      4.95 o
   3  -3   3      179.33      225.73     16.37 o
   4  -3   3      833.59     1328.53    110.79 o
   5  -3   3        6.39      -10.08      6.72 o
   6  -3   3      127.91      220.86     22.82 o
   7  -3   3       60.76       92.62     13.74 o
   8  -3   3     1307.36     2041.40    170.99 o
   9  -3   3      128.36      203.43     23.92 o
  10  -3   3       13.87        9.44     21.28 o
  11  -3   3       21.19       58.53     17.06 o
  12  -3   3      180.35      358.48     37.67 o
  13  -3   3        1.10       33.23     15.64 o
  14  -3   3      113.56      310.53     52.69 o
 -15  -2   3        0.27      -22.51     20.18 o
 -14  -2   3        0.25      -18.72     18.85 o
 -13  -2   3      136.64      116.17     28.24 o
 -12  -2   3        8.33        7.16      9.21 o
 -11  -2   3        6.74        4.24      8.14 o
 -10  -2   3        0.02       -9.33      6.91 o
  -9  -2   3        6.92        3.53      6.51 o
  -8  -2   3       61.98       92.91      9.70 o
  -7  -2   3      187.34      150.55     12.35 o
  -6  -2   3       33.13       12.21      3.94 o
  -5  -2   3     1174.66     1347.43    153.47 o
  -3  -2   3      492.59      459.19     38.67 o
  -2  -2   3     1447.48     1341.76    162.46 o
  -1  -2   3       10.95        5.06      5.60 o
   0  -2   3        1.11       10.59      3.66 o
   1  -2   3     4099.82     3884.36    319.20 o
   2  -2   3     7666.34     7591.72    850.13 o
   3  -2   3     4151.58     5110.54    339.90 o
   4  -2   3      522.71      605.14     68.21 o
   6  -2   3      564.65     1241.19    146.64 o
   7  -2   3       91.83       70.43     11.50 o
   8  -2   3      195.15      364.23     34.97 o
   9  -2   3       37.16       34.14     11.77 o
  10  -2   3      177.67      220.31     25.88 o
  11  -2   3      187.38      315.53     33.63 o
  12  -2   3       48.95       92.57     18.67 o
  13  -2   3      136.88      166.02     23.40 o
  14  -2   3       13.68       17.58     24.78 o
  15  -2   3       37.08       27.71     24.98 o
 -15  -1   3        6.93      -34.97     23.31 o
 -14  -1   3        6.92        5.40     22.65 o
 -13  -1   3       12.50        9.99     20.52 o
 -12  -1   3        0.12      -21.28     14.19 o
 -11  -1   3      144.69       96.78     14.47 o
 -10  -1   3       11.44        3.45      7.33 o
  -9  -1   3      155.87       88.36     12.24 o
  -8  -1   3      191.23      201.32     16.04 o
  -7  -1   3      282.60      390.94     27.78 o
  -6  -1   3     2032.74     2012.72    161.96 o
  -5  -1   3     4197.85     4403.78    351.62 o
  -4  -1   3      761.39      688.33     78.86 o
  -3  -1   3      733.71      609.74     69.74 o
  -2  -1   3     1556.18     1263.03    103.77 o
  -1  -1   3     4340.55     4572.84    376.13 o
   0  -1   3      357.93      323.13     27.03 o
   1  -1   3     3191.32     3100.41    254.07 o
   2  -1   3      455.07      514.09     58.82 o
   3  -1   3      207.90      517.88     59.45 o
   4  -1   3        0.46        8.74      7.86 o
   5  -1   3      552.93      800.87     68.05 o
   6  -1   3        5.04        7.64      7.40 o
   7  -1   3      662.22      962.30     82.45 o
   8  -1   3      239.63      329.04     32.90 o
   9  -1   3       10.32       -4.24     12.62 o
  10  -1   3        0.05      -10.71     15.55 o
  11  -1   3      209.37      326.44     39.80 o
  12  -1   3       49.99       54.42     27.58 o
  13  -1   3        7.50       45.32     15.78 o
  14  -1   3        6.90       -0.73     24.58 o
  15  -1   3        8.63       40.83     27.71 o
 -15   0   3       35.14       21.85     28.58 o
 -14   0   3        5.00       10.79     22.71 o
 -13   0   3       34.28        0.67     21.11 o
 -12   0   3      185.17      111.64     28.38 o
 -11   0   3      568.33      551.32     71.07 o
 -10   0   3      157.81       85.15     13.59 o
  -9   0   3      123.09       87.83     12.34 o
  -8   0   3        7.60        3.25      4.56 o
  -7   0   3      334.17      359.59     25.80 o
  -6   0   3        0.26        3.32      4.00 o
  -5   0   3     4789.85     4597.69    306.08 o
  -4   0   3     2516.08     3056.50    251.58 o
  -3   0   3    12971.94    13014.26   1457.20 o
  -2   0   3     6886.93     7404.21    829.34 o
  -1   0   3      240.52      412.00     34.26 o
   0   0   3     2079.39     2035.35    167.22 o
   1   0   3     1271.50     1717.70    207.75 o
   2   0   3    68007.62    66604.16   8019.15 o
   5   0   3     1490.97     1381.33    156.00 o
   6   0   3       66.31       23.82     19.05 o
   7   0   3        2.24       12.27     12.34 o
   8   0   3     1374.36     1188.83    140.61 o
   9   0   3      761.30      692.49     98.08 o
  10   0   3      317.25      265.69     28.25 o
  11   0   3      328.05      378.80     57.82 o
  12   0   3      280.34      356.49     84.33 o
  13   0   3      633.65      600.34     81.93 o
  14   0   3        2.84        1.93     23.71 o
  15   0   3       17.45       51.82     26.84 o
 -15   1   3        5.54      -36.07     24.05 o
 -14   1   3       53.97       38.43     24.05 o
 -13   1   3      405.99      323.72     50.16 o
 -12   1   3      820.87      610.67     79.40 o
 -11   1   3       14.66      -20.52     14.19 o
 -10   1   3     1010.65      927.46    112.77 o
  -9   1   3      111.29       80.85     12.12 o
  -8   1   3      319.03      303.69     22.51 o
  -7   1   3     1548.41     1411.18     95.29 o
  -6   1   3     4325.06     4139.94    275.69 o
  -5   1   3       56.57       39.66      6.51 o
  -4   1   3       35.66       38.21      4.53 o
  -3   1   3      220.93      192.91     35.14 o
  -1   1   3     3519.54     3928.98    440.48 o
   0   1   3     1582.48     1547.19    187.04 o
   1   1   3      312.44      275.09     34.57 o
   2   1   3     3350.89     2489.43    300.27 o
   3   1   3    12413.48     9318.14    769.43 o
   4   1   3     3024.21     3086.60    204.52 o
   5   1   3      665.64      367.20     31.21 o
   6   1   3       89.73      171.06     16.00 o
   7   1   3      180.39      259.05     56.12 o
   8   1   3      503.90      466.99     33.48 o
   9   1   3       30.79       34.32      7.03 o
  10   1   3      153.66      151.28     22.65 o
  11   1   3      887.15      870.31     76.35 o
  12   1   3      658.38      724.07    113.87 o
  13   1   3        7.10       28.16     14.52 o
  14   1   3        1.15       12.86     23.38 o
  15   1   3       27.17       33.50     26.84 o
 -14   2   3       22.39       41.76     27.64 o
 -13   2   3       46.41       -5.40     20.78 o
 -12   2   3      771.52      609.74     79.66 o
 -11   2   3      724.21      686.73     87.06 o
 -10   2   3      959.02     1144.14    137.08 o
  -9   2   3       30.38       87.70     13.32 o
  -8   2   3        6.97       32.99      6.06 o
  -7   2   3      166.39      156.75     23.12 o
  -5   2   3       17.03       21.66      4.35 o
  -3   2   3     1336.54     2173.58    179.05 o
  -1   2   3     7880.63    12171.19   1466.12 o
   0   2   3      476.98      428.36     52.55 o
   1   2   3    36612.26    31423.62   3785.43 o
   2   2   3    33819.06    27576.30   3321.57 o
   3   2   3     5596.11     5028.42    570.70 o
   4   2   3     6285.19     5837.17    479.10 o
   5   2   3     1686.81     1798.57    203.49 o
   6   2   3      302.91      154.61     15.23 o
   7   2   3       10.36        0.87     12.21 o
   8   2   3      232.46      347.34     25.64 o
   9   2   3       75.59      116.41     15.73 o
  10   2   3      539.69      392.51     29.65 o
  11   2   3        6.16      -13.50     15.69 o
  12   2   3       33.40      106.25     20.72 o
  13   2   3        0.05       29.11     23.51 o
  14   2   3        7.80        6.33     22.65 o
  15   2   3        1.90       47.56     26.64 o
 -14   3   3      706.11      891.22    114.10 o
 -13   3   3      137.33      114.90     30.57 o
 -12   3   3       14.00       49.42     25.58 o
 -11   3   3       17.96       32.64     20.98 o
 -10   3   3      179.77      150.67     29.64 o
  -9   3   3     1105.14     1380.62    128.92 o
  -8   3   3        7.83        5.75      7.37 o
  -7   3   3      113.96       95.16     14.40 o
  -6   3   3      368.08      436.04     30.86 o
  -5   3   3        4.97       31.94      5.26 o
  -4   3   3     1297.04     1801.67    120.50 o
  -3   3   3     7777.00    11116.04    911.82 o
  -2   3   3    15174.63    23672.77   2848.92 o
  -1   3   3     1250.87      950.57    115.83 o
   0   3   3       46.18       76.93     12.19 o
   1   3   3     5839.72     5168.03    622.99 o
   2   3   3    13833.30    13736.66   1127.44 o
   3   3   3     4178.88     3439.53    280.88 o
   4   3   3       23.25       25.86      3.84 o
   5   3   3     2978.89     3207.03    213.40 o
   6   3   3      934.84      762.79     52.12 o
   7   3   3      501.33      458.07     32.48 o
   8   3   3      565.25      511.04     44.63 o
   9   3   3       24.82       23.21     19.35 o
  10   3   3       67.12       86.78     17.35 o
  11   3   3        1.15      -15.64     10.42 o
  12   3   3       31.78       63.36     14.55 o
  13   3   3       35.52       36.57     21.91 o
  14   3   3       55.93       21.98     23.31 o
  15   3   3        6.08       44.29     25.11 o
 -14   4   3        2.11      -35.37     26.18 o
 -13   4   3      141.36      169.85     38.10 o
 -12   4   3       25.75       36.37     26.24 o
 -11   4   3       39.66       45.36     23.18 o
 -10   4   3      593.93      919.13    112.97 o
  -9   4   3        6.42       -1.82      8.87 o
  -8   4   3       14.59        7.51      8.03 o
  -7   4   3       13.12       26.69      8.31 o
  -6   4   3      616.60     1189.97    100.79 o
  -5   4   3      353.92      608.18     52.87 o
  -4   4   3       32.32       70.91      7.89 o
  -2   4   3     1176.79     1136.88    138.55 o
  -1   4   3     1045.34      841.33    103.11 o
   0   4   3       62.87       72.00     12.12 o
   1   4   3    18496.69    16933.95   1385.19 o
   2   4   3     2013.98     1626.78    184.04 o
   3   4   3     5441.11     4375.04    359.41 o
   4   4   3      408.26      226.90     21.15 o
   5   4   3       12.62       40.73      5.37 o
   6   4   3      369.49      308.38     22.58 o
   7   4   3      584.48      660.88     62.78 o
   8   4   3     1048.70     1121.35     76.64 o
   9   4   3       92.04      121.21     16.11 o
  10   4   3       53.91       35.29     12.00 o
  11   4   3      262.55      274.60     23.28 o
  12   4   3      310.01      444.23     57.58 o
  13   4   3       54.39       81.46     24.85 o
  14   4   3      104.44       99.98     28.97 o
  15   4   3       80.50      137.75     33.50 o
 -14   5   3       41.87       13.99     31.77 o
 -13   5   3       31.85       48.69     29.97 o
 -12   5   3       27.45       14.85     27.31 o
 -11   5   3      159.18      171.05     35.77 o
 -10   5   3        0.06      -19.45     21.51 o
  -9   5   3     1228.67     1910.35    161.07 o
  -8   5   3        7.65       17.24      9.59 o
  -7   5   3       11.40       24.84     15.12 o
  -6   5   3      168.55      220.02     22.58 o
  -5   5   3      126.13      204.47     38.60 o
  -4   5   3        3.54       -7.21     14.92 o
  -3   5   3     1139.83     1173.74     98.68 o
  -2   5   3       19.98       49.16      7.23 o
  -1   5   3      430.03      369.82     37.90 o
   0   5   3     3616.78     2854.38    345.43 o
   1   5   3        0.65        5.34      4.36 o
   2   5   3     1955.38     2141.42    177.45 o
   3   5   3        3.65        2.73      6.99 o
   4   5   3      872.66      925.54     77.86 o
   5   5   3      139.00       93.89      9.12 o
   6   5   3       49.08       81.28     11.87 o
   7   5   3      223.85      154.56     14.48 o
   8   5   3       18.92        5.06      5.84 o
   9   5   3      931.51     1054.30     72.42 o
  11   5   3      152.83      122.95     14.24 o
  12   5   3       60.26      153.75     47.53 o
  13   5   3       89.35       80.86     16.55 o
 -13   6   3       25.97       14.59     32.97 o
 -12   6   3       21.74       38.97     28.38 o
 -11   6   3      142.35      287.68     48.62 o
 -10   6   3      215.74      201.85     25.31 o
  -9   6   3       20.34       16.59     11.68 o
  -8   6   3       30.54       31.52     10.52 o
  -7   6   3        0.51       -2.42      8.20 o
  -6   6   3      405.06      345.38     65.54 o
  -5   6   3      399.76      509.96     64.94 o
  -4   6   3       50.38       59.36      9.53 o
  -3   6   3      355.69      304.61     41.50 o
  -2   6   3     2055.57     1875.04    198.33 o
  -1   6   3       93.42       98.62     13.09 o
   0   6   3       54.96       41.85      5.50 o
   1   6   3     1681.95     1527.71    126.96 o
   2   6   3     1389.01     1210.53    101.52 o
   3   6   3      722.13      784.06     66.79 o
   4   6   3      218.11      221.43     21.90 o
   5   6   3      185.74      201.64     51.82 o
   6   6   3       28.93       10.22      5.05 o
   7   6   3        2.06        5.62      6.13 o
   8   6   3      255.31      237.71     26.81 o
   9   6   3      274.48      412.05     38.63 o
  10   6   3       91.38      107.54     12.86 o
  11   6   3        1.34       65.08     13.99 o
  12   6   3      576.18      604.01     77.40 o
  13   6   3        6.99        5.79     16.59 o
 -13   7   3       13.51        3.46     31.04 o
 -12   7   3        5.53      -39.77     26.51 o
 -11   7   3       36.09      135.81     35.24 o
 -10   7   3       76.10       98.28     17.62 o
  -9   7   3        0.35      -16.54     23.05 o
  -8   7   3      102.34      102.36     21.68 o
  -7   7   3       23.91       27.65     21.21 o
  -6   7   3      345.38      305.82     62.01 o
  -5   7   3      484.48      400.58     36.88 o
  -4   7   3        5.22       13.13      7.34 o
  -3   7   3      132.02      133.06     14.99 o
  -2   7   3      115.66      146.22     15.89 o
  -1   7   3      523.55      427.04     37.62 o
   0   7   3      435.29      508.59     35.03 o
   1   7   3      184.91      138.80     11.39 o
   2   7   3      115.94       67.51      9.86 o
   3   7   3      725.76      947.66     80.41 o
   4   7   3       25.83       23.25      9.86 o
   5   7   3      139.81      166.47     18.29 o
   6   7   3       37.03       10.79     11.52 o
   7   7   3       35.15       29.31      9.25 o
   8   7   3       29.55       42.15     14.02 o
   9   7   3      243.54      564.51     72.60 o
  10   7   3        3.20       92.12     20.98 o
  11   7   3      157.16      528.34     69.67 o
  12   7   3        1.52        8.26     18.32 o
  13   7   3        1.83      -13.06     17.38 o
  14   7   3        1.41       -2.40     20.72 o
 -12   8   3       80.23       66.81     34.37 o
 -11   8   3        7.57       11.39     31.17 o
 -10   8   3       42.97       91.58     18.06 o
  -9   8   3        1.42       -8.29     18.05 o
  -8   8   3      125.55      165.63     40.07 o
  -7   8   3       39.54       43.24     11.83 o
  -6   8   3      277.84      298.21     30.01 o
  -5   8   3        0.12       -0.80      8.33 o
  -4   8   3      443.33      376.72     35.02 o
  -3   8   3      470.96      440.01     39.63 o
  -2   8   3      281.94      261.32     24.90 o
  -1   8   3      510.72      480.97     42.66 o
   0   8   3      504.84      425.63     30.10 o
   1   8   3      226.47      193.32     19.95 o
   2   8   3      674.24      620.33     53.90 o
   3   8   3      103.27      256.78     37.23 o
   4   8   3      159.87      179.88     19.72 o
   5   8   3       20.54       32.27      8.77 o
   6   8   3      478.77      567.24     59.55 o
   7   8   3       13.12       84.93     18.72 o
   8   8   3        1.13       10.24     11.02 o
   9   8   3        9.43       12.84     10.64 o
  10   8   3       10.98      198.03     32.24 o
  11   8   3        0.34        7.67     13.33 o
  12   8   3       20.40       84.53     26.51 o
  13   8   3        0.13      -10.26     20.05 o
  14   8   3       32.88       49.16     25.31 o
 -11   9   3       13.70      -17.58     27.78 o
 -10   9   3       17.13       28.59     29.77 o
  -9   9   3        3.89       -6.77     12.61 o
  -8   9   3       53.87       52.83     14.30 o
  -7   9   3        8.30      -11.64     12.29 o
  -6   9   3        8.12       10.00     13.02 o
  -5   9   3       25.18       52.41     12.15 o
  -4   9   3      431.04      432.63     39.87 o
  -3   9   3        3.44        4.63      8.28 o
  -2   9   3      456.49      393.28     35.92 o
  -1   9   3      125.17      188.70     29.57 o
   0   9   3       37.17       59.35     12.66 o
   1   9   3      471.94      418.18     37.75 o
   2   9   3      199.22      190.29     20.28 o
   3   9   3      200.35      409.58     55.48 o
   4   9   3        0.78        6.48      7.82 o
   5   9   3      326.19      366.35     48.02 o
   6   9   3      283.18      271.19     27.74 o
   7   9   3        9.05       23.63     10.62 o
   8   9   3       42.62      116.05     21.61 o
   9   9   3        2.55      116.17     24.05 o
  10   9   3      485.56      976.06     94.12 o
  11   9   3      305.43      485.07     46.97 o
  13   9   3      109.55      154.73     34.64 o
 -10  10   3        6.46       20.42     32.04 o
  -9  10   3        2.41        0.73     17.55 o
  -8  10   3       60.18       59.75     15.33 o
  -7  10   3       57.59       50.43     15.04 o
  -6  10   3      409.72      385.35     49.99 o
  -5  10   3      628.40      655.78     92.09 o
  -4  10   3        1.60       46.83     17.45 o
  -3  10   3       12.34       18.32     14.65 o
  -2  10   3       97.05       93.05     20.98 o
  -1  10   3        6.69       10.86     11.39 o
   0  10   3      123.72      114.86     14.25 o
   1  10   3     1216.02     1100.27     93.42 o
   2  10   3      528.03      452.78     41.40 o
   3  10   3       62.95       85.16     13.19 o
   4  10   3      132.13      116.63     18.35 o
   5  10   3      216.43      187.10     29.17 o
   6  10   3      354.89      516.15     47.41 o
   7  10   3        0.08     1273.42    158.40 o
   8  10   3        8.77      360.15     50.42 o
   9  10   3        7.38       65.84     36.43 o
  10  10   3       39.66      127.16     18.80 o
  11  10   3       82.91      301.67     44.83 o
  12  10   3       63.49      120.96     31.24 o
  13  10   3        5.94        6.59     22.45 o
  -9  11   3       60.32       52.82     20.92 o
  -8  11   3      147.23      198.96     36.43 o
  -7  11   3        6.50       60.01     20.58 o
  -6  11   3        6.92        4.13     16.92 o
  -5  11   3       75.46      102.78     24.85 o
  -4  11   3      102.88       82.86     23.51 o
  -3  11   3        3.21      -13.12     14.92 o
  -2  11   3       46.16       37.10     17.05 o
   1  11   3       71.43      528.81     71.27 o
   2  11   3      564.35      542.04     48.94 o
   3  11   3      242.29      550.05     73.80 o
   4  11   3      129.58      243.05     39.50 o
   5  11   3        2.77      366.61     53.22 o
   6  11   3      392.65      385.63     37.54 o
   7  11   3        8.62       35.39     18.98 o
   8  11   3        5.12        6.84     10.80 o
   9  11   3      171.26      207.17     24.65 o
  10  11   3        9.59       64.94     18.65 o
  11  11   3       21.64        5.13     19.38 o
  12  11   3        0.71       -6.99     18.85 o
  -8  12   3       25.60       96.45     27.51 o
  -6  12   3       56.30       84.26     24.78 o
  -5  12   3      226.28      162.46     32.31 o
  -4  12   3      280.62      208.35     36.97 o
  -3  12   3       11.38       16.72     17.65 o
  -2  12   3        1.43        2.26     14.92 o
  -1  12   3      102.92      110.77     25.11 o
   0  12   3        1.98      698.92     91.79 o
   1  12   3      450.01      596.40     53.76 o
   2  12   3        1.60      -15.49     10.32 o
   3  12   3      151.19      185.60     45.16 o
   4  12   3     1028.52     1281.17    109.85 o
   5  12   3       25.05       60.11     20.35 o
   6  12   3       22.10       30.86     11.88 o
   7  12   3        6.10        9.68     10.93 o
   8  12   3      202.39      218.29     25.48 o
   9  12   3        9.51        0.12     13.99 o
  10  12   3        0.00       -5.69     11.51 o
  11  12   3        9.95       14.65     21.45 o
  -7  13   3      221.99      170.05     35.44 o
  -6  13   3       56.39       32.44     23.38 o
  -5  13   3        1.14      -12.32     18.85 o
  -4  13   3       42.40       87.39     25.11 o
  -3  13   3       13.93       41.70     19.52 o
  -2  13   3      205.15      306.13     46.56 o
  -1  13   3        9.85       50.96     19.38 o
   0  13   3      413.66      400.58     57.88 o
   1  13   3      504.59      633.45     57.14 o
   2  13   3       47.78       76.14     15.75 o
   3  13   3        2.56       -0.71      9.60 o
   4  13   3       21.26       31.86     12.33 o
   5  13   3      217.69      212.75     42.70 o
   6  13   3        3.96       25.90     23.01 o
   7  13   3       22.18       15.85     12.73 o
   8  13   3       80.71       94.77     18.02 o
   9  13   3        4.25        0.65     11.40 o
  10  13   3       45.31       53.79     14.84 o
  -5  14   3        0.98       32.70     22.25 o
  -4  14   3        0.12       26.38     19.52 o
  -3  14   3        0.89        4.66     17.52 o
  -2  14   3        0.58       14.32     18.25 o
  -1  14   3      215.70      227.00     39.57 o
   0  14   3       92.61      112.70     28.11 o
   1  14   3      127.78      123.63     27.44 o
   2  14   3       26.82        3.10     11.19 o
   3  14   3        1.76        8.84     11.18 o
   4  14   3       82.16       90.31     22.95 o
   5  14   3       39.22        9.71     11.48 o
   6  14   3        4.37        2.23     15.49 o
   7  14   3        2.42       37.33     39.70 o
   8  14   3        0.19      -16.29     10.86 o
  -2  15   3       29.09       27.38     21.25 o
  -1  15   3       41.11       67.61     24.05 o
   0  15   3       32.39       58.42     23.31 o
   1  15   3       11.55       10.46     19.52 o
   2  15   3        3.80        6.73     21.18 o
   3  15   3        4.60       10.30     11.88 o
   4  15   3       28.46       33.45     13.53 o
   5  15   3        4.48       10.73     11.82 o
   6  15   3       26.81       48.49     26.51 o
  -2 -14   4        4.93       17.38     18.05 o
  -1 -14   4       18.38       29.97     18.92 o
   0 -14   4        6.76       19.92     17.92 o
  -6 -13   4       13.04       12.06     13.79 o
  -5 -13   4       23.38       11.51     10.31 o
  -4 -13   4        0.17       -1.02      9.94 o
  -3 -13   4       17.04       12.42     21.41 o
  -2 -13   4        3.15        0.60     15.59 o
  -1 -13   4        3.34        1.73     15.25 o
   0 -13   4       13.77       -6.33     15.05 o
   1 -13   4       32.04       66.28     22.38 o
   2 -13   4        5.71       22.11     18.52 o
   3 -13   4       25.54       15.39     18.18 o
   4 -13   4       65.77       57.02     21.91 o
  -8 -12   4       31.63       30.11     16.45 o
  -7 -12   4       12.25        8.86     12.12 o
  -6 -12   4        0.11        8.19     11.66 o
  -5 -12   4       41.88       40.43     16.99 o
  -4 -12   4       19.06       21.45     10.35 o
  -3 -12   4       15.19       13.97      9.21 o
  -2 -12   4        0.69        4.01      8.32 o
  -1 -12   4        2.87       -1.00     14.72 o
   0 -12   4        0.04       -9.06     14.32 o
   1 -12   4       90.61      100.18     24.78 o
   2 -12   4       65.05       50.89     19.72 o
   3 -12   4      302.51      232.20     38.43 o
   4 -12   4       49.57       79.20     22.78 o
   5 -12   4       40.83       23.78     18.12 o
   6 -12   4       25.57       26.24     18.92 o
 -10 -11   4       11.26        4.46     13.65 o
  -9 -11   4       43.46       41.23     16.99 o
  -8 -11   4       27.13       29.44     14.39 o
  -7 -11   4      136.25      129.09     24.91 o
  -6 -11   4        4.55       16.79     11.92 o
  -5 -11   4        3.92        8.69      8.91 o
  -4 -11   4       17.34       15.89      8.65 o
  -3 -11   4      128.75      147.87     18.58 o
  -2 -11   4       38.45       35.94     10.42 o
  -1 -11   4      220.86      225.68     24.59 o
   0 -11   4        2.09       -9.72     12.99 o
   1 -11   4        0.34      -14.12     12.32 o
   2 -11   4      168.17      124.62     26.44 o
   3 -11   4        2.63        8.46     14.72 o
   4 -11   4        9.71        5.46     15.05 o
   5 -11   4       36.43        9.59     14.32 o
   6 -11   4        2.45       -4.06     16.65 o
   7 -11   4        7.06        0.40     16.65 o
   8 -11   4        0.46      -12.59     18.38 o
 -11 -10   4       51.80       56.88     20.32 o
 -10 -10   4        0.62       -1.73     12.19 o
  -9 -10   4       65.36       87.72     20.65 o
  -8 -10   4       28.48       25.38     14.12 o
  -7 -10   4       10.64       -3.93     10.52 o
  -6 -10   4       83.99       36.34     10.51 o
  -5 -10   4       27.78       10.38      8.91 o
  -4 -10   4        6.18       11.25      8.43 o
  -3 -10   4      141.44      123.43     16.16 o
  -2 -10   4       63.24       53.54     11.43 o
  -1 -10   4        9.96        5.85     13.49 o
   0 -10   4        7.57       10.33      8.19 o
   1 -10   4      150.14      144.14     26.78 o
   2 -10   4        3.97        7.59     14.05 o
   3 -10   4      719.11      578.03     76.60 o
   4 -10   4        0.90       -2.60     14.65 o
   5 -10   4       17.31       -2.66     14.59 o
   6 -10   4       49.01       40.70     19.05 o
   7 -10   4       18.19       14.52     17.58 o
   8 -10   4        1.20        2.46     17.32 o
   9 -10   4       15.93       34.04     21.65 o
 -12  -9   4        8.91       23.85     16.92 o
 -11  -9   4        2.09      -10.19     12.79 o
 -10  -9   4       51.90       31.37     15.85 o
  -9  -9   4      195.44      203.62     32.64 o
  -8  -9   4       26.13       26.64     13.92 o
  -7  -9   4      101.90      111.77     22.11 o
  -6  -9   4      172.75      183.82     26.28 o
  -5  -9   4       78.30       65.14     11.66 o
  -4  -9   4      115.54       94.96     15.75 o
  -3  -9   4       29.59       33.16      9.19 o
  -2  -9   4       75.96       95.82     22.31 o
  -1  -9   4       10.50        8.14      7.31 o
   0  -9   4       15.02        5.91      7.03 o
   1  -9   4        9.77       -7.15     14.09 o
   2  -9   4        1.91       -3.26     13.06 o
   3  -9   4       72.21       36.97     16.12 o
   4  -9   4      892.12      636.85     83.13 o
   5  -9   4     1059.41      850.33    108.84 o
   6  -9   4        0.39      -11.51     10.54 o
   7  -9   4      172.53      192.16     53.39 o
   8  -9   4       48.94       69.53     16.42 o
   9  -9   4      336.39      339.33     51.36 o
  10  -9   4      214.56      210.69     35.97 o
 -13  -8   4       12.21       15.32     15.45 o
 -12  -8   4       55.32       76.33     21.91 o
 -11  -8   4       43.97       45.43     16.99 o
 -10  -8   4       32.85       30.24     15.72 o
  -9  -8   4        1.19        5.20     11.99 o
  -8  -8   4      182.92      153.00     26.78 o
  -7  -8   4      870.64      809.96     97.18 o
  -6  -8   4     2608.36     2477.03    205.77 o
  -5  -8   4       23.83       17.99      9.46 o
  -4  -8   4      175.66      191.50     20.30 o
  -3  -8   4        4.90        0.23      5.94 o
  -2  -8   4       89.66       83.33     11.60 o
  -1  -8   4       73.14       86.62     11.56 o
   0  -8   4       32.20       17.87      6.43 o
   1  -8   4      215.23      231.02     28.97 o
   2  -8   4      229.62      171.70     21.02 o
   3  -8   4      360.20      284.29     40.83 o
   4  -8   4        4.52       -5.40     12.12 o
   5  -8   4      433.26      317.64     31.29 o
   6  -8   4      351.57      252.81     27.14 o
   7  -8   4       13.27       -4.74     11.09 o
   8  -8   4      136.51      112.03     17.67 o
   9  -8   4       15.03       26.44     13.43 o
  10  -8   4       33.08       21.82     15.05 o
  11  -8   4       48.39       55.67     16.98 o
 -13  -7   4       17.84       16.19     16.52 o
 -12  -7   4       46.75       37.77     16.85 o
 -11  -7   4       10.38       15.32     14.05 o
 -10  -7   4        7.36       -0.53     11.79 o
  -9  -7   4      359.25      282.82     40.63 o
  -8  -7   4      126.82       93.92     19.25 o
  -7  -7   4       34.93        4.60     10.86 o
  -6  -7   4     2626.76     2426.10    201.56 o
  -5  -7   4     3403.17     3264.68    270.13 o
  -4  -7   4        8.51       18.64      6.57 o
  -3  -7   4       39.18       36.01     10.32 o
  -2  -7   4       91.79      100.21     12.22 o
  -1  -7   4      380.19      391.63     35.15 o
   0  -7   4      566.57      454.45     39.91 o
   1  -7   4       50.05       46.01      7.61 o
   2  -7   4      513.14      452.98     43.93 o
   3  -7   4     1130.09      904.61    112.90 o
   4  -7   4      511.22      430.16     39.24 o
   5  -7   4      298.26      258.72     26.26 o
   6  -7   4       13.04        9.52     12.62 o
   7  -7   4       12.93       12.08     10.72 o
   8  -7   4      163.64      163.56     21.29 o
   9  -7   4       18.62        4.76     12.55 o
  10  -7   4       34.66       32.53     14.86 o
  11  -7   4      222.20      237.32     29.33 o
  12  -7   4        0.10       11.72     19.05 o
 -14  -6   4        0.48       20.25     15.99 o
 -13  -6   4        0.02       28.71     15.05 o
 -12  -6   4       58.90       67.94     18.25 o
 -11  -6   4       41.03       43.03     16.19 o
 -10  -6   4       74.35       53.62     16.79 o
  -9  -6   4        7.09      -11.92     10.86 o
  -8  -6   4       62.51       48.49     14.32 o
  -7  -6   4      455.31      420.03     53.15 o
  -6  -6   4      481.44      379.74     48.16 o
  -5  -6   4      312.94      230.84     22.23 o
  -4  -6   4        0.19        1.16      4.66 o
  -3  -6   4      300.00      336.09     30.37 o
  -2  -6   4        5.20        1.87      4.63 o
  -1  -6   4       16.37       20.35      5.34 o
   0  -6   4      475.30      396.00     34.82 o
   1  -6   4     1082.31      894.35     75.12 o
   2  -6   4      303.34      363.14     34.10 o
   3  -6   4      413.87      423.41     36.65 o
   4  -6   4       36.18       30.34      8.36 o
   5  -6   4      167.06      115.23     32.80 o
   6  -6   4        3.68       -2.89      7.87 o
   7  -6   4       22.27       13.36     10.28 o
   8  -6   4       75.33       60.94     14.38 o
   9  -6   4       17.68       33.48     13.40 o
  10  -6   4        0.14        4.98     13.19 o
  11  -6   4        5.52       25.65     14.14 o
  12  -6   4       39.88       77.23     18.30 o
  13  -6   4        3.70       25.72     15.55 o
 -14  -5   4        0.35        8.93     14.65 o
 -13  -5   4       21.96       39.23     15.79 o
 -12  -5   4       26.00        4.46     12.59 o
 -11  -5   4      112.87      100.98     21.05 o
 -10  -5   4       64.98       35.16      9.95 o
  -9  -5   4       33.36       28.51     11.22 o
  -8  -5   4       73.84       50.82     10.69 o
  -7  -5   4       21.75       15.01      7.13 o
  -6  -5   4      500.82      398.49     28.42 o
  -5  -5   4        4.22        2.75      4.93 o
  -4  -5   4     1665.51     1454.60    120.92 o
  -3  -5   4      221.65      243.14     22.57 o
  -2  -5   4     1068.93      974.46     82.01 o
  -1  -5   4     1701.87     1851.46    153.67 o
   0  -5   4     1351.40     1230.01    102.28 o
   1  -5   4      300.13      304.56     27.15 o
   2  -5   4      902.34      909.96     75.99 o
   3  -5   4       12.88       17.53      7.16 o
   4  -5   4        1.93       -2.98      2.82 o
   5  -5   4       76.23       97.49     17.62 o
   6  -5   4      266.66      177.96     24.88 o
   7  -5   4       35.35       36.39     12.19 o
   8  -5   4      350.79      374.49     83.09 o
   9  -5   4      174.83      194.67     30.11 o
  10  -5   4        1.24        4.67     13.05 o
  11  -5   4       16.86       32.57     14.69 o
  12  -5   4       43.58       50.03     16.56 o
  13  -5   4       44.69       91.16     19.17 o
 -13  -4   4       38.87       23.79     11.84 o
 -12  -4   4        4.30        4.97      9.56 o
 -11  -4   4      125.21      136.44     17.67 o
 -10  -4   4       73.48       73.67     12.47 o
  -9  -4   4      159.76      152.84     17.20 o
  -8  -4   4      138.61      103.97     21.35 o
  -7  -4   4      223.21      234.53     17.94 o
  -6  -4   4      120.01      119.37     10.31 o
  -5  -4   4     1247.89     1133.88    130.29 o
  -4  -4   4        0.35       -2.28      4.16 o
  -3  -4   4       56.23       58.91     19.02 o
  -2  -4   4       20.11        8.59      5.53 o
  -1  -4   4      157.84      143.49     14.45 o
   0  -4   4     2260.76     2199.19    181.83 o
   1  -4   4       53.71       79.77      8.99 o
   2  -4   4      491.19      472.33     40.43 o
   3  -4   4      767.61      754.96     51.15 o
   4  -4   4       10.94       -4.59      7.40 o
   5  -4   4      142.24      216.86     30.91 o
   6  -4   4      705.17      684.57     59.60 o
   7  -4   4      315.28      557.98     69.81 o
   8  -4   4      131.31      103.74     15.98 o
   9  -4   4       32.36       87.10     18.62 o
  10  -4   4      175.77      303.31     37.13 o
  11  -4   4       89.91       76.76     17.39 o
  12  -4   4        0.81       16.06     14.39 o
  13  -4   4       14.27       33.69     16.51 o
  14  -4   4        7.47        7.91     20.38 o
 -14  -3   4        0.95      -15.92     19.78 o
 -13  -3   4       38.09       23.69     15.79 o
 -12  -3   4      135.52       94.12     15.43 o
 -11  -3   4       20.21       15.56      9.35 o
 -10  -3   4        0.33       -7.54      6.88 o
  -9  -3   4        4.96        5.97      6.79 o
  -8  -3   4       30.23       24.92      7.59 o
  -7  -3   4       54.90       49.67      6.07 o
  -6  -3   4      243.11      308.06     22.24 o
  -5  -3   4      680.27      764.95     64.37 o
  -4  -3   4     1398.73     1150.38     95.86 o
  -3  -3   4      176.51      126.83     12.43 o
  -2  -3   4       16.01       26.12      4.54 o
  -1  -3   4       23.96       15.16      3.71 o
   0  -3   4      374.14      379.92     32.47 o
   1  -3   4      428.17      262.11     22.95 o
   2  -3   4       15.05       20.53      3.86 o
   3  -3   4       92.74       49.67      8.44 o
   4  -3   4        0.24        8.34      4.97 o
   5  -3   4      707.69      558.23     48.66 o
   6  -3   4      682.15      948.24    111.57 o
   7  -3   4      122.91      245.77     47.82 o
   8  -3   4        0.19       -7.54     10.10 o
   9  -3   4      194.91      179.04     22.24 o
  10  -3   4       77.13      135.08     19.90 o
  11  -3   4      200.35      235.83     27.82 o
  12  -3   4       77.52      156.25     23.25 o
  13  -3   4       41.98       56.70     16.69 o
  14  -3   4      185.50      394.75     42.28 o
 -15  -2   4       10.71       -7.19     24.11 o
 -14  -2   4        0.22      -10.86     20.45 o
 -13  -2   4        9.72        2.93     18.92 o
 -12  -2   4      636.54      575.18     51.36 o
 -11  -2   4        0.40       -5.30      7.60 o
 -10  -2   4       81.40       75.74     12.12 o
  -9  -2   4      661.13      568.79     48.98 o
  -8  -2   4      146.89      148.64     16.11 o
  -7  -2   4       34.24       31.21      4.95 o
  -6  -2   4       19.86       21.60      3.85 o
  -5  -2   4      800.10      915.48     76.31 o
  -3  -2   4       31.18       30.59      4.46 o
  -2  -2   4     1170.93     1084.30     89.92 o
  -1  -2   4     1230.07     1002.61     83.09 o
   0  -2   4       11.86       11.64      3.19 o
   1  -2   4     3346.74     3344.88    275.20 o
   2  -2   4        8.27        0.49      2.05 o
   3  -2   4     1039.33      932.68     62.24 o
   4  -2   4      120.99       45.32      5.78 o
   5  -2   4      126.85      287.37     21.05 o
   7  -2   4     1075.72     1695.13    142.73 o
   8  -2   4        0.94       -0.57      9.07 o
   9  -2   4      104.94      110.77     17.23 o
  10  -2   4      261.88      383.09     40.70 o
  11  -2   4      114.03      136.51     29.81 o
  12  -2   4      143.25      218.66     27.28 o
  13  -2   4       28.11       92.36     18.76 o
  14  -2   4        5.67       34.16     24.68 o
 -15  -1   4        1.58       -9.46     24.11 o
 -14  -1   4       13.35      -24.85     20.58 o
 -13  -1   4       24.53       21.25     19.12 o
 -12  -1   4       71.06      107.77     26.38 o
 -11  -1   4      216.35      184.62     20.91 o
 -10  -1   4      920.72      725.76     61.83 o
  -9  -1   4       16.99        8.70      8.26 o
  -8  -1   4       72.15       67.78     10.19 o
  -7  -1   4      435.36      489.73     34.15 o
  -6  -1   4      820.41      857.88     58.00 o
  -5  -1   4     2226.93     1781.68    148.64 o
  -3  -1   4      153.31      226.20     27.38 o
  -2  -1   4      976.39      880.99     73.10 o
  -1  -1   4    17151.10    17793.60   1460.35 o
   0  -1   4      181.11      200.49     17.70 o
   1  -1   4      220.58      266.38     27.78 o
   2  -1   4      438.58      378.29     31.97 o
   3  -1   4     3082.69     2997.45    336.17 o
   4  -1   4       24.95       -4.60      5.93 o
   5  -1   4        1.37       10.23      6.73 o
   6  -1   4      433.11     1395.55    117.44 o
   7  -1   4      385.24      326.71     43.36 o
   8  -1   4      178.43      171.06     19.85 o
   9  -1   4       95.82      145.92     18.48 o
  10  -1   4        5.06       -1.69     10.86 o
  11  -1   4        0.70      -16.67     11.71 o
  12  -1   4       36.92       67.26     38.90 o
  13  -1   4      110.64      227.04     28.32 o
  14  -1   4        4.19       24.25     29.21 o
  15  -1   4        3.05      -27.31     21.25 o
 -15   0   4       33.30       46.23     29.71 o
 -14   0   4       11.14       -6.13     21.71 o
 -13   0   4        7.37       -0.13     18.12 o
 -12   0   4        1.28      -13.59     16.19 o
 -11   0   4      210.52      169.05     30.04 o
 -10   0   4       38.32       21.14      8.72 o
  -9   0   4      619.30      654.78     57.25 o
  -8   0   4        0.08       10.63      6.43 o
  -7   0   4     1219.82     1164.22     78.96 o
  -6   0   4       58.57       67.10     17.18 o
  -5   0   4      761.36      989.16     81.94 o
  -4   0   4       19.62       13.59      5.00 o
  -3   0   4       12.96       16.99      4.46 o
  -2   0   4     3144.63     3135.67    352.16 o
  -1   0   4     7602.44     8039.19    655.50 o
   0   0   4      294.07      253.55     21.96 o
   1   0   4    16393.48    17298.73   1408.60 o
   2   0   4     2142.51     1671.41    202.62 o
   3   0   4      109.58       87.77     20.95 o
   4   0   4     3798.46     3200.30    264.10 o
   7   0   4       14.39        1.91      5.99 o
   8   0   4       15.80       31.72      8.23 o
   9   0   4        1.68       11.96     15.32 o
  10   0   4      892.28     1003.46     95.95 o
  11   0   4     1164.87     1522.01    129.98 o
  12   0   4       49.93      123.51     41.53 o
  13   0   4      156.82      272.30     53.35 o
  14   0   4        3.97       19.72     21.78 o
  15   0   4        0.40       33.10     24.18 o
 -14   1   4       28.30       13.19     22.91 o
 -13   1   4      482.22      304.73     49.49 o
 -12   1   4      552.94      601.21     78.86 o
 -11   1   4      303.44      183.17     32.51 o
 -10   1   4      254.14      242.28     24.43 o
  -9   1   4       24.52        8.40      7.11 o
  -8   1   4      344.15      341.93     41.90 o
  -7   1   4       63.17       87.55      9.30 o
  -6   1   4     4051.54     4239.31    282.12 o
  -5   1   4       18.76       28.12      5.06 o
  -3   1   4     4649.03     5248.09    428.16 o
  -2   1   4      784.47     1015.65    115.17 o
  -1   1   4     4434.88     5591.94    455.16 o
   0   1   4     4146.90     3514.20    423.36 o
   1   1   4    18799.63    15780.98   1899.28 o
   2   1   4    11620.31    10570.72   1272.36 o
   3   1   4     3292.66     2729.29    329.25 o
   4   1   4     2165.54     1730.75    163.12 o
   5   1   4      889.96      709.55     60.10 o
   6   1   4       45.74       66.98      7.31 o
   7   1   4       41.08       92.23      9.05 o
   8   1   4        8.12       -4.78      3.91 o
   9   1   4       20.41       57.01      7.97 o
  10   1   4       36.46       12.17     18.48 o
  11   1   4      520.77      561.18     51.18 o
  12   1   4     1160.28     1046.66     91.23 o
  13   1   4       47.72       82.08     19.35 o
  14   1   4        1.13       20.92     23.65 o
  15   1   4       37.31       82.73     28.91 o
 -14   2   4       62.53       39.57     27.64 o
 -13   2   4       43.47       21.58     22.65 o
 -12   2   4      731.99      822.88    103.51 o
 -11   2   4     1330.84     1244.78    149.27 o
 -10   2   4      218.31      258.37     40.36 o
  -9   2   4      574.23      647.37     72.04 o
  -8   2   4       39.77       33.82      6.07 o
  -7   2   4      103.10      113.01     13.29 o
  -6   2   4        0.10       -0.64      3.51 o
  -5   2   4       51.69       36.57      5.02 o
  -4   2   4       37.61       47.97     13.52 o
  -1   2   4    39964.60    34851.96   4197.01 o
   0   2   4     6265.42     6743.39    812.36 o
   1   2   4      377.25      415.70     51.42 o
   2   2   4    19541.54    14463.00   1741.15 o
   3   2   4      251.74      475.19     58.48 o
   4   2   4     2423.47     1545.72    128.59 o
   5   2   4       56.22      119.51     17.79 o
   6   2   4        7.55       -0.06      3.82 o
   7   2   4       82.90       58.19      6.99 o
   8   2   4      159.21      143.07     12.75 o
   9   2   4       98.69       86.86      9.89 o
  10   2   4        0.01        2.93      8.86 o
  11   2   4      111.50       92.13     25.61 o
  12   2   4       43.11       51.97     14.11 o
  13   2   4       32.13       41.19     17.05 o
  14   2   4       30.98       29.37     23.65 o
  15   2   4       10.50        8.39     20.92 o
 -14   3   4      222.57      190.23     40.76 o
 -13   3   4       29.04       10.46     21.65 o
 -12   3   4       95.23       98.91     27.64 o
 -11   3   4      466.54      713.18     90.25 o
 -10   3   4       41.52      -10.32     18.98 o
  -9   3   4       65.57      145.01     27.04 o
  -8   3   4       34.23       35.34      6.91 o
  -7   3   4      563.93      898.96     76.44 o
  -6   3   4       19.21       18.78      4.52 o
  -5   3   4        0.64       11.30      4.05 o
  -4   3   4     1845.77     2974.61    359.22 o
  -3   3   4      167.93      219.01     40.43 o
  -2   3   4        1.09       -1.93      4.46 o
  -1   3   4      902.24      834.81    101.98 o
   0   3   4      856.52      737.22     90.32 o
   1   3   4     6857.67     6262.68    754.88 o
   2   3   4      707.64     1222.53    149.27 o
   3   3   4       19.64       10.10      6.69 o
   4   3   4        8.79        5.08      3.50 o
   5   3   4      267.19      198.34     15.07 o
   6   3   4      610.71      642.69     63.54 o
   7   3   4      335.74      344.01     24.93 o
   8   3   4       69.23       31.29     14.75 o
   9   3   4      414.13      348.49     26.22 o
  10   3   4      110.18      122.09     12.89 o
  11   3   4       31.37       11.04      8.03 o
  12   3   4      182.56      176.10     22.28 o
  13   3   4      149.36      180.35     23.79 o
  14   3   4       41.32       35.24     23.71 o
  15   3   4        0.76       17.92     23.51 o
 -14   4   4       10.12      -12.32     26.44 o
 -13   4   4        2.33      -31.91     22.71 o
 -12   4   4       41.33       49.69     24.65 o
 -11   4   4       82.47      103.84     27.18 o
 -10   4   4        9.82        7.39     17.65 o
  -9   4   4      212.59      217.61     36.37 o
  -8   4   4      191.12      169.40     19.76 o
  -7   4   4        1.11        3.44      4.55 o
  -6   4   4      329.49      473.60     33.56 o
  -5   4   4     1194.18     1610.75    108.43 o
  -4   4   4     3343.27     4476.77    502.36 o
  -3   4   4      120.93      179.84     24.91 o
  -2   4   4      345.13      285.02     36.83 o
  -1   4   4     3440.95     2254.44    272.83 o
   0   4   4     5588.48     4838.25    583.76 o
   1   4   4      444.79      482.71     60.28 o
   2   4   4     4066.20     4167.54    343.09 o
   3   4   4      587.59      328.39     28.58 o
   4   4   4      109.04      180.27     17.26 o
   5   4   4        3.09        6.41      3.95 o
   6   4   4      330.04      371.46     26.76 o
   7   4   4       37.07       51.33     11.44 o
   8   4   4     1407.96     1396.65    116.99 o
   9   4   4      161.23      146.70     13.78 o
  10   4   4       24.88       23.57      9.04 o
  11   4   4       63.82       46.85     12.61 o
  12   4   4        6.99       -7.57     10.85 o
  13   4   4      124.81      109.15     19.38 o
  14   4   4        2.87       13.59     22.05 o
  15   4   4       35.50       87.79     26.38 o
 -13   5   4       43.94        2.26     28.04 o
 -12   5   4        0.29      -26.84     21.05 o
 -11   5   4        9.54       13.99     21.71 o
 -10   5   4      632.36      938.12    116.23 o
  -9   5   4      710.96      988.59     86.25 o
  -8   5   4      158.54      148.38     18.42 o
  -7   5   4        0.00       -1.81      7.26 o
  -6   5   4      201.75      235.01     47.29 o
  -5   5   4      693.59      838.35     70.40 o
  -4   5   4     1257.51     1563.90    176.58 o
  -3   5   4     5162.41     5199.00    427.97 o
  -2   5   4     1996.51     1572.83    191.57 o
  -1   5   4      624.34      534.53     67.14 o
   0   5   4       22.66       41.30     10.59 o
   1   5   4      130.50      202.09     28.38 o
   2   5   4       39.87       12.46      6.19 o
   3   5   4     2667.84     2722.99    225.09 o
   4   5   4      373.61      305.35     27.91 o
   5   5   4      526.82      509.75     44.55 o
   6   5   4      132.97      166.51     13.85 o
   7   5   4       27.72       17.87      7.77 o
   8   5   4       96.50      132.92     12.43 o
   9   5   4       29.80       56.28     11.36 o
  10   5   4       59.69       56.15     12.61 o
  11   5   4      107.22      123.67     13.49 o
  12   5   4       14.86       -4.87      9.50 o
  13   5   4        0.38      -14.05     16.79 o
  14   5   4       29.55       45.36     22.85 o
 -13   6   4        3.80      -37.67     25.11 o
 -12   6   4       47.53       84.33     32.90 o
 -11   6   4       40.94       61.95     27.04 o
 -10   6   4        0.79      -21.38     21.25 o
  -9   6   4      282.77      345.57     34.37 o
  -8   6   4      100.60       77.83     24.31 o
  -7   6   4      178.94      215.37     45.39 o
  -6   6   4      460.78      546.77     83.99 o
  -5   6   4      246.58      253.24     19.41 o
  -4   6   4        6.45       -7.56      5.73 o
  -3   6   4      453.85      403.61     41.00 o
  -2   6   4     1413.68     1134.75    105.87 o
  -1   6   4      579.15      360.02     47.23 o
   0   6   4       21.58       -5.20      7.33 o
   1   6   4      292.40      271.78     25.39 o
   2   6   4      856.61      758.08     64.56 o
   3   6   4      757.66      663.62     77.80 o
   4   6   4       17.11       10.66     18.82 o
   5   6   4       52.85       69.94     10.46 o
   6   6   4        7.82       54.67     22.08 o
   7   6   4        0.32       -1.19      4.93 o
   8   6   4       99.46      211.78     34.30 o
   9   6   4      118.64      204.63     43.52 o
  10   6   4       50.31       67.13     18.74 o
  11   6   4       66.85       57.84     10.92 o
  12   6   4       10.70      247.92     37.97 o
  13   6   4       19.11      -12.39     16.65 o
 -12   7   4       41.98       45.23     33.30 o
 -11   7   4       12.19        5.26     25.04 o
 -10   7   4      248.52      172.58     36.24 o
  -9   7   4        0.01      -18.52     27.31 o
  -8   7   4      169.93      187.56     36.24 o
  -7   7   4       78.73       79.27     13.84 o
  -6   7   4      124.21      105.31     14.57 o
  -5   7   4       68.00       67.80     11.41 o
  -4   7   4      215.71      219.11     22.14 o
  -3   7   4     2183.79     2128.69    213.38 o
  -2   7   4        2.14        2.35      6.46 o
  -1   7   4      191.75      171.20     17.25 o
   0   7   4       88.13       75.76     33.14 o
   1   7   4      338.51      232.99     31.14 o
   2   7   4      535.64      583.87     50.47 o
   3   7   4      541.35      555.99     48.40 o
   4   7   4      135.81      133.11     20.08 o
   5   7   4       22.29       28.04      7.83 o
   6   7   4        2.75        6.25     13.32 o
   7   7   4      443.54      404.88     37.49 o
   8   7   4       71.97       85.88     13.65 o
   9   7   4       16.53      171.45     27.71 o
  10   7   4      156.68      202.08     28.38 o
  11   7   4        2.50       93.23     16.91 o
  12   7   4       51.32       39.57     16.39 o
  13   7   4        8.55        1.27     19.25 o
  14   7   4       14.01       -6.46     21.11 o
 -12   8   4        9.93      -16.99     30.97 o
 -11   8   4       22.29       -6.79     28.64 o
 -10   8   4       51.48       10.26     27.24 o
  -9   8   4       12.78       16.30     13.12 o
  -8   8   4       25.08       25.38     11.96 o
  -7   8   4        0.01      -10.46      9.30 o
  -6   8   4      126.43      130.23     17.18 o
  -5   8   4      247.29      205.47     22.13 o
  -4   8   4      233.72      191.44     21.08 o
  -3   8   4      345.65      348.93     32.48 o
  -2   8   4      369.49      368.57     33.55 o
  -1   8   4      377.56      385.08     34.61 o
   0   8   4       44.50       48.20      7.87 o
   1   8   4        0.02        8.97      4.77 o
   2   8   4      177.50      187.66     19.39 o
   3   8   4        1.88       -2.51      5.23 o
   4   8   4      276.16      233.00     31.71 o
   5   8   4       74.03       66.12     13.95 o
   7   8   4      195.83      214.53     23.38 o
   8   8   4      232.63      230.00     31.97 o
   9   8   4        0.05        6.29     10.33 o
  10   8   4      273.76      344.24     35.36 o
  11   8   4      288.81      334.93     35.89 o
  12   8   4        0.18       -8.91     14.18 o
  13   8   4       51.61       43.90     24.78 o
  14   8   4        4.85      -15.39     20.92 o
 -11   9   4        0.10      -44.56     30.91 o
 -10   9   4       16.28      -14.59     28.58 o
  -9   9   4       14.61      -12.48     21.58 o
  -8   9   4        0.25       -3.60     11.00 o
  -7   9   4       42.07       30.27     12.40 o
  -6   9   4       21.59       19.89     11.27 o
  -5   9   4       70.46       53.40     20.08 o
  -4   9   4       73.35       78.82     17.55 o
  -3   9   4      129.36      129.66     16.37 o
  -2   9   4       59.80       42.51     16.39 o
  -1   9   4       18.55       26.31     12.99 o
   0   9   4       11.00        8.06     10.32 o
   1   9   4       94.68      104.99     17.05 o
   2   9   4       89.53      106.98     13.23 o
   3   9   4        0.63       12.16      7.55 o
   4   9   4       26.13       37.17      9.65 o
   5   9   4       15.41      228.47     34.50 o
   6   9   4      179.19      385.27     36.47 o
   7   9   4      200.70      216.80     24.19 o
   8   9   4       22.22       60.86     13.35 o
   9   9   4      246.95      221.36     25.50 o
  10   9   4      107.41      394.94     39.30 o
  11   9   4      551.73      932.89     82.60 o
  12   9   4      317.82      429.36     61.81 o
  13   9   4       39.31      124.62     32.24 o
 -10  10   4       35.00      -14.79     29.84 o
  -9  10   4        4.44       -3.76     14.06 o
  -8  10   4       46.36       35.37     15.11 o
  -7  10   4        0.19       -7.38     12.13 o
  -6  10   4      119.51       66.54     20.25 o
  -5  10   4      208.38      215.28     24.56 o
  -4  10   4      242.15      238.93     37.90 o
  -3  10   4        5.26       39.23     16.65 o
  -2  10   4      281.36      222.74     33.97 o
  -1  10   4      407.65      351.36     49.09 o
   0  10   4       63.42       78.33     18.52 o
   1  10   4      144.08      700.86     89.72 o
   2  10   4      168.78      418.10     56.62 o
   3  10   4      151.47      201.22     21.97 o
   4  10   4       63.87      180.49     43.10 o
   5  10   4      498.74      625.65     55.45 o
   6  10   4       41.16      288.08     42.16 o
   7  10   4       41.88       53.39     13.59 o
   8  10   4       25.92       28.09     12.23 o
   9  10   4        0.29      -11.75     22.81 o
  10  10   4        0.09       17.87     12.23 o
  11  10   4      644.00      772.55     69.78 o
  12  10   4       27.36       71.54     26.98 o
  13  10   4        1.72      -29.31     20.65 o
  -9  11   4        7.50       20.31     19.02 o
  -8  11   4      129.54      144.34     29.97 o
  -7  11   4       95.58      107.77     26.64 o
  -6  11   4       27.08       33.44     19.72 o
  -5  11   4       23.50       55.15     21.11 o
  -4  11   4      304.93      274.89     42.83 o
  -3  11   4       39.00       12.06     16.72 o
  -2  11   4        0.01        2.53     14.12 o
  -1  11   4      105.20       95.65     20.78 o
   0  11   4      345.08      314.46     46.16 o
   1  11   4        7.61       59.28     19.12 o
   2  11   4       46.62      550.25     73.67 o
   3  11   4        6.86       90.81     14.35 o
   4  11   4       17.13       53.57     12.00 o
   5  11   4       46.80       50.42     15.05 o
   6  11   4      506.09      784.02     69.11 o
   7  11   4       58.94       61.50     14.12 o
   8  11   4       40.30       50.58     13.26 o
   9  11   4       72.88      146.81     20.46 o
  10  11   4       99.80      118.36     18.88 o
  11  11   4       15.09       38.63     14.85 o
  12  11   4      142.21      218.48     42.10 o
  -8  12   4        7.60       55.88     23.31 o
  -7  12   4      180.47      142.74     30.57 o
  -6  12   4       13.92       20.12     19.92 o
  -5  12   4      101.80      152.13     30.57 o
  -4  12   4        0.53       52.35     20.45 o
  -3  12   4        9.62       -2.53     17.45 o
  -2  12   4       22.71       15.05     17.25 o
  -1  12   4      305.24      294.74     44.43 o
   0  12   4      386.83      314.33     47.03 o
   1  12   4      189.22      481.84     44.73 o
   2  12   4       82.54       53.51     12.46 o
   3  12   4       10.20      166.15     57.02 o
   4  12   4       45.10      804.36     81.23 o
   5  12   4      336.36      358.22     48.76 o
   6  12   4       28.01       66.31     14.32 o
   7  12   4       34.14       19.52     16.19 o
   8  12   4       25.63       66.81     33.67 o
   9  12   4       39.43       28.87     12.85 o
  10  12   4       36.25       30.51     16.15 o
  11  12   4      195.97      209.72     26.16 o
  -7  13   4       47.13       97.91     27.11 o
  -6  13   4      200.55      154.40     32.97 o
  -5  13   4        2.80       -3.73     20.65 o
  -4  13   4        0.42       16.92     18.38 o
  -3  13   4        4.51        9.46     17.25 o
  -2  13   4       65.18      144.74     29.11 o
  -1  13   4        1.60       21.65     17.65 o
   0  13   4      434.25      651.97     86.52 o
   1  13   4        0.01      439.68     62.75 o
   2  13   4        3.48       30.52     11.26 o
   3  13   4       35.75       26.03     11.41 o
   4  13   4       26.88       36.52     12.57 o
   5  13   4        3.20       92.52     20.65 o
   6  13   4       46.44       41.65     13.29 o
   7  13   4        0.21      -16.05     10.72 o
   8  13   4       21.06       18.11     11.76 o
   9  13   4        0.89        6.02     11.68 o
  10  13   4        3.32       17.86     13.26 o
  -5  14   4       15.86      -13.92     19.58 o
  -4  14   4        1.20       -7.39     18.38 o
  -3  14   4       17.81        5.53     18.38 o
  -2  14   4        3.72       -2.46     17.25 o
  -1  14   4       93.39      275.09     44.23 o
   0  14   4       57.05      151.13     31.31 o
   1  14   4       73.32      206.42     37.70 o
   2  14   4       27.30       51.28     14.82 o
   3  14   4        7.60       -4.14     10.95 o
   4  14   4       76.15       95.23     38.33 o
   5  14   4       95.90       74.67     20.45 o
   6  14   4       38.07       45.35     14.60 o
   7  14   4       74.33       93.67     17.65 o
   8  14   4        1.10       11.94     12.47 o
  -2  15   4       17.20       30.57     21.65 o
  -1  15   4        5.75       37.77     22.65 o
   0  15   4      116.65      175.91     35.30 o
   1  15   4       36.30       94.18     27.71 o
   2  15   4        0.00        0.67     20.12 o
   3  15   4        0.03        2.55     12.10 o
   4  15   4       12.02       19.79     25.34 o
   5  15   4        0.41       -6.06     12.06 o
   6  15   4        1.24       -0.99     11.76 o
  -5 -13   5       34.76       34.30     15.52 o
  -4 -13   5       59.83       82.08     15.00 o
  -3 -13   5        2.60        6.10      9.82 o
  -2 -13   5        2.02       -1.53     16.45 o
  -1 -13   5       13.45        4.80     16.65 o
   0 -13   5       57.36       75.20     22.85 o
   1 -13   5        5.97       -1.67     15.52 o
   2 -13   5       12.98       15.12     17.25 o
   3 -13   5        8.72       19.92     18.18 o
  -8 -12   5       11.18       21.11     15.99 o
  -7 -12   5       42.94       34.57     14.92 o
  -6 -12   5       19.84       32.70     14.45 o
  -5 -12   5        1.24        5.00     10.12 o
  -4 -12   5      250.64      256.65     27.34 o
  -3 -12   5       47.87       58.69     12.38 o
  -2 -12   5       25.22       25.52     10.22 o
  -1 -12   5        3.31        0.73     14.45 o
   0 -12   5       24.02       16.25     16.25 o
   1 -12   5        1.85       15.85     16.19 o
   2 -12   5       74.66       66.54     21.38 o
   3 -12   5       70.91       61.41     21.65 o
   4 -12   5        4.43       -0.40     16.45 o
   5 -12   5        3.04        5.20     17.58 o
   6 -12   5       28.77       31.84     20.98 o
  -9 -11   5        0.03       12.52     12.92 o
  -8 -11   5       96.21      114.77     23.65 o
  -7 -11   5       16.10       27.78     14.32 o
  -6 -11   5      247.95      328.51     45.23 o
  -5 -11   5       19.12       22.79      9.49 o
  -4 -11   5       94.59       92.28     14.54 o
  -3 -11   5      129.79      115.13     16.39 o
  -2 -11   5        0.53       -5.77      7.69 o
  -1 -11   5        6.29       11.15      8.60 o
   0 -11   5       35.86       48.29     18.25 o
   1 -11   5       16.22        3.46     12.46 o
   2 -11   5        7.99      -10.46     13.32 o
   3 -11   5        1.29       -6.99     14.52 o
   4 -11   5       77.02       64.34     20.45 o
   5 -11   5        3.36        9.26     16.99 o
   6 -11   5       59.77       71.07     23.25 o
   7 -11   5       11.75       18.92     19.58 o
 -10 -10   5       32.98       48.96     18.25 o
  -9 -10   5       53.24       57.35     17.45 o
  -8 -10   5      120.43      107.64     21.85 o
  -7 -10   5       14.39       36.04     14.45 o
  -6 -10   5        9.36       -8.06      9.26 o
  -5 -10   5       86.90       93.04     13.91 o
  -4 -10   5      231.51      205.21     22.53 o
  -3 -10   5      189.98      192.63     35.67 o
  -2 -10   5       12.87       -0.70     12.26 o
  -1 -10   5        2.60       11.32      8.20 o
   0 -10   5      128.02       88.07     13.30 o
   1 -10   5       20.92      -11.06     12.26 o
   2 -10   5      104.19       77.40     20.25 o
   3 -10   5      204.27      237.86     38.10 o
   4 -10   5       48.80       44.69     18.05 o
   5 -10   5       18.44       27.78     16.85 o
   6 -10   5        0.85        0.73     16.32 o
   7 -10   5        1.01      -10.79     16.72 o
   8 -10   5       12.75       10.39     20.32 o
   9 -10   5       48.60       87.39     28.11 o
 -11  -9   5        1.00      -13.39     10.86 o
 -10  -9   5       19.69        5.99     13.39 o
  -9  -9   5       66.91       66.61     18.78 o
  -8  -9   5       20.12       14.19     12.72 o
  -7  -9   5       30.89       -3.93     10.92 o
  -6  -9   5      239.38      186.24     28.91 o
  -5  -9   5      145.34      145.00     17.33 o
  -4  -9   5        0.01      -10.10      6.94 o
  -3  -9   5      105.06      104.84     14.49 o
  -2  -9   5      400.73      393.55     37.13 o
  -1  -9   5       13.38        8.49      7.89 o
   0  -9   5      364.46      289.21     28.08 o
   1  -9   5       21.55       27.82      8.22 o
   2  -9   5      228.66      150.60     26.11 o
   3  -9   5       94.46       63.34     19.18 o
   4  -9   5      591.34      463.80     62.81 o
   5  -9   5       29.41       17.58     15.39 o
   6  -9   5       64.98       74.80     22.45 o
   7  -9   5       41.09       60.92     14.84 o
   8  -9   5       59.12       92.87     33.87 o
   9  -9   5      255.16      235.73     51.06 o
  10  -9   5      112.78      166.04     34.04 o
 -12  -8   5       13.99        8.39     15.19 o
 -11  -8   5      118.47      139.68     26.38 o
 -10  -8   5       50.20       30.71     14.85 o
  -9  -8   5      316.31      303.60     42.70 o
  -8  -8   5       64.24       51.69     16.32 o
  -7  -8   5       25.21       21.45     12.12 o
  -6  -8   5      275.52      224.14     32.51 o
  -5  -8   5        0.19       -1.23      6.86 o
  -4  -8   5       88.53       76.67     15.65 o
  -3  -8   5       40.54       44.04      9.06 o
  -2  -8   5        8.96       -3.73      5.69 o
  -1  -8   5      329.57      296.74     28.37 o
   0  -8   5      281.25      260.03     24.84 o
   1  -8   5      209.93      208.34     20.91 o
   2  -8   5     1101.63      802.70    101.58 o
   3  -8   5     1998.79     1417.23    175.38 o
   4  -8   5      301.92      241.79     38.30 o
   5  -8   5       80.22      111.04     24.98 o
   6  -8   5      322.85      275.19     46.03 o
   7  -8   5       80.51       52.49     13.56 o
   8  -8   5       81.03       47.14     15.05 o
   9  -8   5      682.83      614.65    100.95 o
  10  -8   5      203.26      217.93     46.86 o
  11  -8   5      110.44      110.40     21.27 o
 -13  -7   5        7.19       19.98     16.19 o
 -12  -7   5       75.03       95.58     21.98 o
 -11  -7   5       21.56       14.32     13.06 o
 -10  -7   5      405.79      325.18     45.49 o
  -9  -7   5      223.75      169.25     27.71 o
  -8  -7   5      336.02      296.28     41.36 o
  -7  -7   5      280.66      222.74     32.37 o
  -6  -7   5      309.52      344.50     45.16 o
  -5  -7   5     1166.66     1007.78     85.24 o
  -4  -7   5       97.70      101.12     14.29 o
  -3  -7   5      312.34      228.99     29.31 o
  -2  -7   5        3.36        3.32      5.66 o
  -1  -7   5      116.84      166.25     17.50 o
   0  -7   5      332.98      255.40     23.99 o
   1  -7   5        5.96        3.32      4.94 o
   2  -7   5      310.43      292.18     26.96 o
   3  -7   5      178.28      160.59     26.51 o
   4  -7   5        3.83       -2.20     10.72 o
   5  -7   5      188.71      179.42     33.07 o
   6  -7   5      115.94       73.12     16.72 o
   7  -7   5        1.73       -8.64     10.28 o
   8  -7   5      241.21      200.49     33.34 o
   9  -7   5       19.61       12.65     12.74 o
  10  -7   5        6.09       -3.70     13.00 o
  11  -7   5        0.42        7.06     20.38 o
  12  -7   5       45.27       45.65     17.05 o
 -13  -6   5       15.75       12.92     15.25 o
 -12  -6   5       16.33       16.32     13.12 o
 -11  -6   5      138.00      101.64     21.38 o
 -10  -6   5       31.86       36.57     13.85 o
  -9  -6   5      127.84      116.17     21.51 o
  -8  -6   5      597.42      546.59     67.41 o
  -7  -6   5      192.15      176.05     26.84 o
  -6  -6   5      458.39      449.66     39.84 o
  -5  -6   5       44.47       32.04     10.39 o
  -4  -6   5      201.21      177.24     17.92 o
  -3  -6   5        3.19        3.05      4.86 o
  -2  -6   5      156.15      182.56     18.13 o
  -1  -6   5       10.71        1.66      4.39 o
   0  -6   5      116.65       70.49      9.02 o
   1  -6   5      666.07      514.60     44.40 o
   2  -6   5      768.81      517.69     44.45 o
   3  -6   5      470.45      417.51     67.11 o
   4  -6   5       21.67       33.30     12.66 o
   5  -6   5      549.00      421.42     38.60 o
   6  -6   5       67.55       35.32     10.56 o
   7  -6   5       69.25       49.65     12.64 o
   8  -6   5       41.33       24.44     11.77 o
   9  -6   5       48.39       57.69     15.06 o
  10  -6   5      118.00      110.52     19.42 o
  11  -6   5       18.57       39.68     15.43 o
  12  -6   5        8.21       13.80     14.62 o
 -14  -5   5       19.71       13.32     15.99 o
 -13  -5   5        0.47        4.66     12.66 o
 -12  -5   5      223.35      211.62     33.17 o
 -11  -5   5       28.09       35.44     14.65 o
 -10  -5   5       18.33       16.72     11.66 o
  -9  -5   5       34.29       24.59      9.34 o
  -8  -5   5        0.32       -1.23      6.27 o
  -7  -5   5      209.71      190.49     19.17 o
  -6  -5   5      225.10      208.89     20.18 o
  -5  -5   5       15.70        8.12      6.96 o
  -4  -5   5        6.53        1.54      4.05 o
  -3  -5   5       44.88       59.48     15.49 o
  -2  -5   5       32.08       13.81      5.20 o
  -1  -5   5      201.45      134.78     14.01 o
   0  -5   5      222.76      257.45     23.46 o
   1  -5   5       34.42       38.83     10.86 o
   2  -5   5      536.08      603.13     51.23 o
   3  -5   5      691.53      645.96     54.88 o
   4  -5   5     1007.06      747.05     63.22 o
   5  -5   5      216.43      174.96     19.19 o
   6  -5   5       91.70       39.72     10.09 o
   7  -5   5      147.78      132.26     17.21 o
   8  -5   5      372.06      408.54     38.65 o
   9  -5   5      671.11      561.29     73.57 o
  10  -5   5      242.20      288.34     34.37 o
  11  -5   5        0.28       23.74     13.95 o
  12  -5   5       44.88       65.93     39.47 o
  13  -5   5       14.25       27.79     16.48 o
 -14  -4   5       46.15       54.22     18.92 o
 -13  -4   5      312.78      248.05     37.63 o
 -12  -4   5       20.72       13.63     10.49 o
 -11  -4   5       11.43        3.87      9.43 o
 -10  -4   5       42.77       33.65      9.57 o
  -9  -4   5       24.97        0.72      7.69 o
  -8  -4   5       74.26       54.65      9.89 o
  -7  -4   5       33.17       30.52      8.43 o
  -6  -4   5      134.30      130.79     18.65 o
  -5  -4   5        1.85       -2.33      3.76 o
  -4  -4   5       39.49       28.19      5.29 o
  -3  -4   5     1978.11     1606.17    133.32 o
  -2  -4   5       12.01       -2.99      4.49 o
  -1  -4   5     2331.46     2585.80    213.69 o
   0  -4   5     1182.47     1022.67     85.42 o
   1  -4   5     1273.56      902.90     75.49 o
   2  -4   5     2629.84     2354.76    194.63 o
   3  -4   5       91.42      145.93     14.34 o
   4  -4   5      597.87      464.77     36.87 o
   5  -4   5      110.18      179.72     18.80 o
   6  -4   5       51.39       11.42      8.68 o
   7  -4   5       26.48       36.99     10.53 o
   8  -4   5       33.89       26.57     19.25 o
   9  -4   5      154.41      201.47     51.79 o
  10  -4   5       58.47       99.71     18.50 o
  11  -4   5      126.63      154.46     22.19 o
  12  -4   5      251.47      370.66     38.88 o
  13  -4   5        1.03        9.06     15.53 o
  14  -4   5        5.65       20.43     18.85 o
 -14  -3   5       16.21       -8.19     19.85 o
 -13  -3   5        7.62        6.89     17.82 o
 -12  -3   5      337.71      329.81     32.32 o
 -11  -3   5      434.80      369.33     34.83 o
 -10  -3   5       26.84       10.67      8.63 o
  -9  -3   5      115.61      100.83     13.37 o
  -8  -3   5       22.04       27.97      7.99 o
  -7  -3   5      134.52      105.07     15.65 o
  -6  -3   5       40.99       46.33      7.33 o
  -5  -3   5        1.66       -5.25      3.63 o
  -4  -3   5     1045.38     1075.93     89.56 o
  -3  -3   5      835.66      667.61     56.31 o
  -2  -3   5      496.56      510.72     43.50 o
  -1  -3   5       28.17       38.10      8.33 o
   0  -3   5        0.80       -7.09      4.73 o
   2  -3   5     1387.23     1491.12    123.65 o
   3  -3   5     1054.93      990.71     82.68 o
   4  -3   5        0.36       10.56      3.08 o
   5  -3   5       47.26       19.60      3.40 o
   6  -3   5     1026.99     1106.33     93.41 o
   7  -3   5       93.05       73.30     12.78 o
   8  -3   5        1.12        0.96     10.42 o
   9  -3   5      233.46      356.17     95.32 o
  10  -3   5      105.39      109.73     18.21 o
  11  -3   5      334.48      457.38     44.20 o
  12  -3   5        7.24       34.27     15.36 o
  13  -3   5       14.35       51.18     19.05 o
  14  -3   5       20.50       42.12     16.52 o
 -14  -2   5       25.02       16.59     20.52 o
 -13  -2   5       40.92       36.50     21.05 o
 -12  -2   5      684.25      518.47     46.79 o
 -11  -2   5      330.81      288.70     28.67 o
 -10  -2   5       41.41       55.40     10.63 o
  -9  -2   5       31.06       51.49      9.93 o
  -8  -2   5      107.48       78.53     21.48 o
  -7  -2   5      153.95      126.04     13.99 o
  -6  -2   5      410.12      364.53     31.30 o
  -5  -2   5      424.25      434.60     39.67 o
  -4  -2   5       16.79       39.97      8.99 o
  -3  -2   5     1569.33     1623.06    133.64 o
  -2  -2   5     1761.56     1858.58    153.49 o
  -1  -2   5     6047.48     6091.68    500.21 o
   0  -2   5      933.89      864.64     71.88 o
   1  -2   5      881.95      770.71     64.01 o
   2  -2   5     1774.89     1628.69    134.20 o
   3  -2   5      327.68      592.40     49.95 o
   4  -2   5     1287.53     1100.14     73.61 o
   5  -2   5      501.78      694.40     46.93 o
   6  -2   5      966.88     1181.00     78.92 o
   7  -2   5      563.11      793.18     94.78 o
   8  -2   5      331.68      372.19     76.40 o
   9  -2   5      223.75      316.22     32.44 o
  10  -2   5        7.04       23.39     12.83 o
  11  -2   5        0.00        2.08     20.35 o
  12  -2   5       45.04       76.77     17.36 o
  13  -2   5        3.31       10.53     14.28 o
  14  -2   5       16.40       19.68     16.10 o
 -14  -1   5       28.16        2.46     22.85 o
 -13  -1   5      289.37      185.77     34.84 o
 -12  -1   5      353.30      346.70     49.22 o
 -11  -1   5        7.71       -6.27     11.56 o
 -10  -1   5      286.10      251.06     29.91 o
  -9  -1   5       77.55       62.84     10.87 o
  -8  -1   5       12.26       13.39      7.04 o
  -7  -1   5      926.08      941.01     77.58 o
  -6  -1   5       14.60       24.11      7.06 o
  -5  -1   5     5021.33     5456.58    612.60 o
  -4  -1   5      425.68      434.35     51.16 o
  -3  -1   5     2750.64     3284.77    269.94 o
  -2  -1   5      467.16      468.67     39.37 o
  -1  -1   5      731.65      786.53     65.29 o
   0  -1   5      313.30      249.60     21.87 o
   1  -1   5     2468.10     2610.39    214.63 o
   2  -1   5      104.80      159.80     25.08 o
   3  -1   5        1.65       69.50      7.73 o
   4  -1   5        3.42       -3.16      4.78 o
   5  -1   5      188.83      246.32     35.17 o
   6  -1   5      114.46      190.56     21.48 o
   8  -1   5      112.79      125.73     15.69 o
   9  -1   5      732.69     1021.12     87.62 o
  10  -1   5       50.43       37.50     12.90 o
  11  -1   5       13.05       -7.97     15.59 o
  12  -1   5       71.63       73.80     34.40 o
  13  -1   5      354.49      451.18     44.35 o
  14  -1   5        0.56       25.93     16.26 o
  15  -1   5        0.76        5.99     26.18 o
 -14   0   5       34.59      -18.58     21.38 o
 -13   0   5       16.33       30.51     20.32 o
 -12   0   5       18.14        1.53     15.19 o
 -11   0   5        0.00       -7.19      7.61 o
 -10   0   5       11.82       -4.00      8.36 o
  -9   0   5      342.34      294.51     27.80 o
  -8   0   5      551.78      496.03     42.65 o
  -7   0   5       61.90       69.26      9.66 o
  -6   0   5        0.29        0.87      5.53 o
  -5   0   5     4152.14     4655.81    522.88 o
  -4   0   5      156.82      150.40     20.12 o
  -3   0   5     1353.68     1396.78    158.06 o
  -2   0   5     2449.31     2689.43    221.36 o
  -1   0   5       52.34       84.67      8.78 o
   0   0   5       74.02      108.01     11.42 o
   1   0   5    14676.82    15814.99   1294.20 o
   2   0   5     2347.27     2625.78    317.06 o
   3   0   5      225.78      153.47     21.98 o
   5   0   5    10743.12     7967.02    658.72 o
   7   0   5      129.13      198.10     19.78 o
   8   0   5      202.08      465.95     78.10 o
   9   0   5       37.84       21.95      9.48 o
  10   0   5      886.01     1258.57    150.47 o
  11   0   5       64.42       84.00     31.57 o
  12   0   5      285.30      271.75     56.42 o
  13   0   5       30.69       56.66     16.31 o
  14   0   5        0.08       34.24     15.25 o
  15   0   5       58.35       51.62     27.51 o
 -14   1   5        0.75      -17.45     19.58 o
 -13   1   5      104.72      121.36     30.57 o
 -12   1   5      178.82      105.44     25.84 o
 -11   1   5     1545.58     1487.24    176.25 o
 -10   1   5      181.95      157.81     18.64 o
  -9   1   5      253.01      222.16     22.77 o
  -8   1   5      332.90      287.87     26.42 o
  -7   1   5      105.17      146.41     12.43 o
  -6   1   5     1554.60     1649.99    110.81 o
  -4   1   5     3217.03     3494.04    287.50 o
  -3   1   5      600.23      698.32     79.93 o
  -2   1   5      361.29      378.41     31.73 o
  -1   1   5    11914.77    13365.08   1090.13 o
   0   1   5      213.79      182.98     16.38 o
   1   1   5     2657.63     2109.69    254.91 o
   2   1   5      191.66      160.93     21.85 o
   3   1   5     1643.11     1565.90    189.57 o
   4   1   5     2163.42     1554.05    188.30 o
   5   1   5     1078.72      846.93     98.65 o
   6   1   5      287.42      280.89     25.74 o
   7   1   5      626.54      479.61     46.43 o
   8   1   5      159.78      153.32     26.74 o
   9   1   5       15.15        6.80      7.81 o
  10   1   5       52.78       18.44      9.75 o
  11   1   5       55.26       60.17     15.85 o
  12   1   5       16.19       13.06     23.85 o
  13   1   5      264.81      280.46     31.02 o
  14   1   5       13.34       25.76     30.34 o
  15   1   5        2.15       29.97     25.58 o
 -14   2   5        2.10      -23.05     20.52 o
 -13   2   5      188.97      182.64     36.83 o
 -12   2   5      209.33      193.10     35.37 o
 -11   2   5      339.65      246.98     40.43 o
 -10   2   5      166.24      151.60     28.91 o
  -9   2   5       72.04       40.69      9.47 o
  -8   2   5       43.59       67.59     10.36 o
  -7   2   5      125.97      163.73     28.37 o
  -6   2   5      112.15      132.78     11.30 o
  -4   2   5       32.55       44.94      9.06 o
  -1   2   5      995.31     1313.39    159.19 o
   0   2   5     2212.65     1934.31    234.13 o
   1   2   5      772.39      870.37    105.91 o
   2   2   5    14803.35    13389.66   1611.60 o
   3   2   5     4971.14     4025.63    485.31 o
   4   2   5     1114.15      916.47    111.70 o
   5   2   5     1600.71     1168.12     97.57 o
   6   2   5       75.39       75.14      9.46 o
   7   2   5       48.24       18.59      4.69 o
   8   2   5        6.06       35.70      6.91 o
   9   2   5      469.05      474.59     33.99 o
  10   2   5      929.21      733.85     51.07 o
  11   2   5        0.26       -2.66      9.54 o
  12   2   5        5.18       -0.34     11.37 o
  13   2   5       89.93       64.12     15.59 o
  14   2   5      111.66      119.19     20.01 o
  15   2   5       62.94       77.53     29.97 o
 -14   3   5        4.81       -6.26     23.71 o
 -13   3   5       32.71       27.11     22.18 o
 -12   3   5       61.42       54.09     24.05 o
 -11   3   5       42.02       39.70     20.38 o
 -10   3   5        0.04      -22.98     15.32 o
  -9   3   5      961.66     1014.18    121.96 o
  -8   3   5        0.11       -6.95      6.57 o
  -7   3   5       32.34       38.38      6.38 o
  -6   3   5      250.68      266.68     26.03 o
  -5   3   5       12.00        5.09      5.25 o
  -4   3   5      219.59      335.69     29.35 o
  -3   3   5      610.98      616.15     68.91 o
  -2   3   5       53.36       66.94     11.12 o
  -1   3   5      453.86      393.06     49.16 o
   0   3   5     7180.01     7452.71    898.15 o
   1   3   5     1486.70     1166.18    142.28 o
   2   3   5    12040.43    10421.78   1255.04 o
   3   3   5     8827.41     6473.96    780.05 o
   4   3   5     1075.11      759.87     92.99 o
   5   3   5     1802.69     1828.94    150.40 o
   6   3   5        8.17       16.76      4.78 o
   7   3   5       20.02       13.65      4.29 o
   8   3   5       16.15        9.39      5.65 o
   9   3   5      839.04      772.82     53.66 o
  10   3   5      191.34      185.04     16.26 o
  11   3   5      135.48      100.79     11.58 o
  12   3   5       59.71       69.49     14.03 o
  13   3   5      238.48      299.72     31.67 o
  14   3   5        5.39        4.06     20.58 o
  15   3   5        1.36        9.72     22.58 o
 -14   4   5       82.83       68.34     31.64 o
 -13   4   5      109.47      142.21     35.30 o
 -12   4   5       12.46        5.13     22.45 o
 -11   4   5       62.43       75.67     24.45 o
 -10   4   5      155.21      198.43     35.44 o
  -9   4   5      539.08      755.08     93.72 o
  -8   4   5       51.15       60.87     11.07 o
  -7   4   5       65.89       47.86      6.87 o
  -6   4   5      261.22      319.70     23.57 o
  -5   4   5        0.00        2.72      3.61 o
  -4   4   5       15.30       18.47      4.63 o
  -3   4   5      689.16      695.93     70.04 o
  -2   4   5      459.00      330.98     42.03 o
  -1   4   5     2599.27     2557.90    309.46 o
   0   4   5      894.69      693.93     85.53 o
   1   4   5      548.16      541.13     67.94 o
   2   4   5    12676.09    11842.08   1426.42 o
   3   4   5     1982.14     1851.12    224.74 o
   4   4   5       64.38       49.07      7.11 o
   5   4   5     1948.39     1731.75    142.37 o
   6   4   5     1557.32     1369.59    112.86 o
   7   4   5       36.82       47.67     10.42 o
   8   4   5       13.32       43.05      9.18 o
   9   4   5       59.09       72.36     10.91 o
  10   4   5       61.35       37.83      7.82 o
  11   4   5       18.26       37.78      8.79 o
  12   4   5        0.53      -16.44     10.96 o
  13   4   5      118.99      112.81     18.81 o
  14   4   5       28.15       39.17     22.51 o
  15   4   5      164.18      122.23     30.64 o
 -13   5   5        0.00      -30.44     24.91 o
 -12   5   5      111.40      177.78     37.97 o
 -11   5   5      246.53      334.71     52.42 o
 -10   5   5      514.06      658.16     85.26 o
  -9   5   5      379.69      470.06     63.14 o
  -8   5   5       80.75       88.72     13.89 o
  -7   5   5      405.07      464.80     42.22 o
  -6   5   5        8.89        8.18      4.73 o
  -5   5   5      681.57      699.24     49.36 o
  -4   5   5     1315.66     1654.09    186.90 o
  -3   5   5      735.32     1249.44    152.80 o
  -2   5   5     1997.03     1450.34    176.71 o
  -1   5   5      974.79      786.98     97.05 o
   0   5   5      337.76      332.11     43.03 o
   1   5   5       41.59       62.68     12.66 o
   2   5   5     2654.34     2294.07    278.49 o
   3   5   5      384.02      363.77     32.27 o
   4   5   5       11.52        9.45      7.73 o
   5   5   5      637.59      647.71     55.38 o
   6   5   5      185.95      188.21     26.58 o
   7   5   5      194.82      179.72     14.65 o
   8   5   5        0.34       20.37      6.89 o
   9   5   5       43.14       37.84      7.44 o
  10   5   5      136.74      147.50     14.16 o
  11   5   5      131.83      102.61     13.93 o
  12   5   5       30.53       22.50      9.35 o
  13   5   5       42.61       -3.80     37.97 o
  14   5   5       30.01       20.32     20.25 o
 -13   6   5        4.38      -35.37     23.58 o
 -12   6   5      366.33      465.79     69.14 o
 -11   6   5        0.02       -5.60     23.11 o
 -10   6   5        0.35      -17.65     20.32 o
  -9   6   5      377.12      457.60     62.88 o
  -8   6   5      371.05      415.83     39.35 o
  -7   6   5      589.81      719.59     63.44 o
  -6   6   5      352.50      393.94     78.13 o
  -5   6   5        0.62        0.89      3.72 o
  -4   6   5       16.56       23.49      9.46 o
  -3   6   5      368.14      456.65     57.32 o
  -2   6   5      998.29      742.69     92.39 o
  -1   6   5      124.09      116.63     19.18 o
   0   6   5        0.35       -1.73      7.53 o
   1   6   5      362.12      251.45     34.84 o
   3   6   5      521.82      518.72     45.18 o
   4   6   5     1877.26     1887.39    157.04 o
   5   6   5     2409.02     2269.97    188.28 o
   6   6   5        3.77        2.93      6.00 o
   7   6   5      142.16      201.84     20.86 o
   8   6   5       41.91      115.67     45.16 o
   9   6   5       30.82       52.95     14.41 o
  10   6   5       27.02       29.03     10.98 o
  11   6   5        1.25        4.51      7.80 o
  12   6   5       10.91        2.07     11.56 o
  13   6   5        5.33        1.80     15.79 o
 -12   7   5        0.78       -4.60     27.11 o
 -11   7   5       92.50      165.32     38.23 o
 -10   7   5       32.20       12.52     21.65 o
  -9   7   5      141.87       80.93     25.78 o
  -8   7   5      355.49      417.67     78.13 o
  -7   7   5      126.27      104.53     15.29 o
  -6   7   5       81.73      100.78     19.78 o
  -5   7   5      572.99      492.76     46.00 o
  -4   7   5      524.21      491.05     43.74 o
  -3   7   5      499.40      419.27     37.61 o
  -2   7   5      441.96      383.39     41.46 o
  -1   7   5      348.25      316.32     42.30 o
   0   7   5      139.50       90.79     17.25 o
   1   7   5      448.64      448.28     57.82 o
   2   7   5     1120.80      932.63     79.11 o
   3   7   5      211.00      179.11     25.58 o
   4   7   5      452.54      521.40     45.75 o
   5   7   5      145.41      125.67     16.35 o
   6   7   5        2.92        9.52      7.12 o
   7   7   5       93.00      234.44     78.46 o
   8   7   5      135.55      244.97     25.52 o
   9   7   5       89.46       78.79     13.56 o
  10   7   5       66.32      130.90     17.94 o
  11   7   5       40.08       59.32     14.29 o
  12   7   5       26.14       44.64     15.21 o
  13   7   5       29.39        5.19     30.37 o
  14   7   5       29.16       24.98     21.05 o
 -12   8   5        0.85      -14.25     31.57 o
 -11   8   5        0.99      -34.37     22.91 o
 -10   8   5      130.34      112.30     32.97 o
  -9   8   5      177.39       97.98     29.51 o
  -8   8   5        3.51       -1.32     11.60 o
  -7   8   5      103.24       82.97     18.58 o
  -6   8   5        0.06        1.50      9.58 o
  -5   8   5       27.62       47.68     11.68 o
  -4   8   5      528.08      469.63     42.68 o
  -3   8   5       61.59       49.60     11.29 o
  -2   8   5      474.44      444.43     39.61 o
  -1   8   5        5.47       -1.38      5.81 o
   0   8   5       42.22       41.50     12.12 o
   1   8   5      228.40      207.49     30.24 o
   2   8   5       97.63      106.90     13.11 o
   3   8   5     1100.92      984.58    111.70 o
   4   8   5      439.14      457.03     40.87 o
   5   8   5      294.93      246.22     24.47 o
   6   8   5       64.79       82.12     12.79 o
   7   8   5        2.66      120.49     22.38 o
   8   8   5       11.44      181.24     29.64 o
   9   8   5        1.16        3.49     10.10 o
  10   8   5       28.16      250.58     38.10 o
  11   8   5      223.01      391.08     56.45 o
  12   8   5       59.92       70.25     17.80 o
  13   8   5       94.25      210.48     38.83 o
  14   8   5       41.92       28.51     23.18 o
 -11   9   5        0.58      -44.66     29.77 o
 -10   9   5       27.32      -18.38     27.31 o
  -9   9   5       24.86        8.98     14.22 o
  -8   9   5       51.58       41.04     19.48 o
  -7   9   5       66.83       81.28     15.86 o
  -6   9   5        2.17       -5.66      9.75 o
  -5   9   5        0.04      -13.50      9.00 o
  -4   9   5        0.13        1.20      9.01 o
  -3   9   5      165.62      125.61     16.22 o
  -2   9   5      640.01      596.02     52.37 o
   0   9   5        2.10       -4.06     10.99 o
   1   9   5      261.82      217.28     33.44 o
   2   9   5      128.35      167.17     17.99 o
   3   9   5       11.52       16.05      7.11 o
   4   9   5       16.64       25.58     10.19 o
   5   9   5      179.67      179.89     19.97 o
   6   9   5      137.17      232.65     24.82 o
   7   9   5       30.50      192.30     31.84 o
   8   9   5       33.25       28.65     11.45 o
   9   9   5      365.24      596.45     54.68 o
  10   9   5        0.01       48.73     27.54 o
  11   9   5       31.85      528.07     72.30 o
  12   9   5      408.95      757.81     69.18 o
  13   9   5       60.42       98.31     30.17 o
  14   9   5       86.84       94.58     28.91 o
 -10  10   5       96.52        4.46     31.31 o
  -9  10   5       70.67       64.56     17.37 o
  -8  10   5        0.00      -18.18     14.49 o
  -7  10   5       11.06      -11.14     12.92 o
  -6  10   5        5.55        1.96     11.73 o
  -5  10   5      114.21       80.96     15.35 o
  -4  10   5      865.32      830.87     72.56 o
  -3  10   5      461.94      346.30     49.09 o
  -2  10   5        2.34       21.25     14.39 o
  -1  10   5     1249.55      937.05    117.76 o
   0  10   5       11.58       11.26     13.19 o
   1  10   5        7.54       36.43     14.79 o
   2  10   5      216.63      243.50     24.86 o
   3  10   5      177.93      228.32     23.80 o
   4  10   5     1505.96     1519.01    175.05 o
   5  10   5       10.65      445.59     41.33 o
   6  10   5      168.12      174.44     20.85 o
   7  10   5      295.58      302.29     30.79 o
   8  10   5        0.00       -0.86     10.17 o
   9  10   5        2.35      -17.04     20.32 o
  10  10   5       59.79       88.42     16.84 o
  11  10   5      337.29      933.71    111.30 o
  12  10   5       29.41       34.50     16.96 o
  13  10   5        6.95      -16.59     20.18 o
  -9  11   5        0.40      -10.01     15.88 o
  -8  11   5      140.31      153.94     23.82 o
  -7  11   5      181.72      148.14     30.71 o
  -6  11   5       96.97       74.00     23.05 o
  -5  11   5      636.43      489.11     66.74 o
  -4  11   5      353.73      459.33     64.01 o
  -3  11   5      131.21      114.50     26.11 o
  -2  11   5       42.03       46.23     17.92 o
  -1  11   5      354.88      350.56     49.69 o
   0  11   5      323.72      452.94     61.55 o
   1  11   5      267.60      242.46     38.43 o
   2  11   5       70.25      129.42     26.51 o
   3  11   5      273.97      217.95     24.03 o
   4  11   5      123.04      148.27     24.71 o
   5  11   5        1.42       33.79     10.59 o
   6  11   5      156.62      469.05     43.47 o
   7  11   5        5.16       60.90     13.09 o
   8  11   5        4.12       36.09     12.55 o
   9  11   5        4.20       35.64     14.49 o
  10  11   5       23.67       64.26     24.58 o
  11  11   5       75.29      140.70     21.64 o
  12  11   5      103.47      183.78     25.10 o
  -8  12   5       74.68       67.61     25.24 o
  -7  12   5      154.56      150.60     31.71 o
  -6  12   5        2.75       22.78     21.31 o
  -5  12   5       97.06      126.69     28.71 o
  -4  12   5       21.93       15.32     18.25 o
  -3  12   5        1.13       -6.66     16.52 o
  -2  12   5       19.62       42.50     19.12 o
  -1  12   5      252.40      362.15     52.29 o
   0  12   5      228.97      456.67     62.95 o
   1  12   5       58.02      135.68     27.04 o
   2  12   5       72.14      175.91     33.04 o
   3  12   5       26.72       19.15      9.97 o
   4  12   5      280.15      327.72     33.30 o
   5  12   5      582.15      754.43     66.80 o
   6  12   5       14.78       14.86     10.82 o
   7  12   5       12.68       22.94     11.55 o
   8  12   5        9.05        8.25     10.73 o
   9  12   5        8.80       -6.51     10.36 o
  10  12   5       70.90      128.55     20.25 o
  11  12   5      231.73      281.33     30.96 o
  -7  13   5       30.61       48.42     24.51 o
  -6  13   5      102.56      182.11     36.30 o
  -5  13   5        1.41      -10.79     18.72 o
  -4  13   5       13.59        6.33     18.45 o
  -3  13   5       36.97       34.97     19.78 o
  -2  13   5      180.03      214.88     37.57 o
  -1  13   5       20.56       23.31     18.92 o
   0  13   5        5.20      348.23     51.29 o
   1  13   5       57.04       91.52     24.98 o
   2  13   5       43.01       35.70     20.52 o
   3  13   5        3.96       41.32     12.19 o
   4  13   5      440.38      342.19     40.83 o
   5  13   5      143.92      159.46     27.44 o
   6  13   5       36.34       35.42     12.41 o
   7  13   5        0.38      -10.98     14.55 o
   8  13   5        1.10        6.39     11.54 o
   9  13   5        1.13       -8.70     11.13 o
  10  13   5        4.68       21.94     13.67 o
  -5  14   5       20.77       -1.47     20.52 o
  -4  14   5        0.02        3.06     18.72 o
  -3  14   5        5.16       -8.26     17.72 o
  -2  14   5       70.78       45.23     22.05 o
  -1  14   5       84.10      182.04     34.44 o
   0  14   5       64.07      132.68     29.91 o
   1  14   5      182.12      260.64     43.10 o
   2  14   5       23.25       54.95     22.25 o
   3  14   5       11.55       14.33     11.52 o
   4  14   5       41.56       45.40     13.78 o
   5  14   5      172.48      202.22     32.44 o
   6  14   5       31.11       33.84     12.91 o
   7  14   5       34.35       23.35     12.39 o
   8  14   5        0.24       15.63     12.18 o
   9  14   5        0.45      -13.26     12.29 o
  -3  15   5       34.61       63.01     24.85 o
  -2  15   5        8.36        0.87     19.78 o
  -1  15   5       81.24       79.00     25.71 o
   0  15   5        0.37      109.30     28.71 o
   1  15   5       29.24       67.67     25.11 o
   2  15   5       34.14       40.63     22.71 o
   3  15   5        2.54       -7.26     21.25 o
   4  15   5       30.67       38.82     13.92 o
   5  15   5       28.61       19.85     15.32 o
   6  15   5        0.24       -0.80     11.20 o
  -4 -13   6       32.45       52.75     16.72 o
  -3 -13   6       22.94       37.52     11.75 o
  -2 -13   6        3.81       -1.13     15.59 o
  -1 -13   6       29.90       65.34     22.71 o
   0 -13   6       10.47        4.00     17.78 o
   1 -13   6       29.76       35.50     19.38 o
   2 -13   6        7.47       -0.93     15.72 o
  -7 -12   6        3.19       14.59     14.45 o
  -6 -12   6        1.29       12.52     12.39 o
  -5 -12   6       40.12       57.22     16.99 o
  -4 -12   6       43.58       33.63     10.85 o
  -3 -12   6       84.62      105.57     15.90 o
  -2 -12   6       91.09      116.87     16.85 o
  -1 -12   6       25.33       18.65     16.19 o
   0 -12   6       38.33       39.30     18.12 o
   1 -12   6       76.58       37.83     18.45 o
   2 -12   6       18.54       20.52     16.52 o
   3 -12   6        1.06        1.73     15.99 o
   4 -12   6       17.96       26.31     17.98 o
   5 -12   6        1.08       -7.59     17.58 o
  -9 -11   6      276.88      291.81     43.36 o
  -8 -11   6        3.64       11.32     14.19 o
  -7 -11   6       40.40       61.28     17.25 o
  -6 -11   6       14.65       17.92     12.06 o
  -5 -11   6       65.74       82.73     18.32 o
  -4 -11   6        2.00        1.49      7.81 o
  -3 -11   6      196.82      185.17     21.54 o
  -2 -11   6      137.99      122.29     21.38 o
  -1 -11   6       57.51       76.42     15.95 o
   0 -11   6        0.25       -3.20     13.45 o
   1 -11   6       26.16        8.46     14.92 o
   2 -11   6       53.40       28.97     16.25 o
   3 -11   6       18.35       12.26     15.39 o
   4 -11   6        9.93       -5.66     15.05 o
   5 -11   6       10.37       13.99     17.45 o
   6 -11   6        0.83      -14.05     16.32 o
   7 -11   6       25.51       58.42     23.45 o
 -10 -10   6        0.14       -1.00     12.66 o
  -9 -10   6       14.50       15.92     14.12 o
  -8 -10   6      496.20      532.74     68.27 o
  -7 -10   6      111.14      171.98     28.58 o
  -6 -10   6      200.05      159.06     26.71 o
  -5 -10   6       31.43       29.91     13.45 o
  -4 -10   6       83.26       47.01     11.27 o
  -3 -10   6      176.27      183.74     21.22 o
  -2 -10   6       10.66        2.66      8.96 o
  -1 -10   6      219.42      238.17     24.88 o
   0 -10   6       67.30       55.04     10.96 o
   1 -10   6        1.86        1.93     12.79 o
   2 -10   6        0.29      -13.59     12.46 o
   3 -10   6      220.69      153.13     29.11 o
   4 -10   6        4.00       27.91     17.32 o
   5 -10   6        0.44       -7.73     15.19 o
   6 -10   6        2.16        2.66     17.32 o
   7 -10   6        7.04       19.52     20.32 o
   8 -10   6        0.10       13.59     20.12 o
 -11  -9   6        4.30       -9.66     12.99 o
 -10  -9   6      256.52      216.88     34.44 o
  -9  -9   6        4.32       14.05     12.86 o
  -8  -9   6        3.97       -8.53      9.92 o
  -7  -9   6      687.96      706.52     86.46 o
  -6  -9   6      145.82      139.21     23.98 o
  -5  -9   6       55.39       51.16     14.65 o
  -4  -9   6      118.14      140.27     17.01 o
  -3  -9   6       29.23       25.78      9.03 o
  -2  -9   6        0.02       -5.24      7.97 o
  -1  -9   6      157.02      129.76     25.84 o
   0  -9   6        0.28        3.87      6.95 o
   1  -9   6      364.83      360.34     33.65 o
   2  -9   6      215.29      196.83     32.17 o
   3  -9   6      233.66      227.34     36.30 o
   4  -9   6        3.31        5.00     15.59 o
   5  -9   6        1.04       10.59     16.32 o
   6  -9   6       59.09       73.34     23.31 o
   7  -9   6        7.51       32.17     19.85 o
   8  -9   6        8.70       37.70     21.58 o
   9  -9   6        2.96       28.51     22.71 o
 -12  -8   6      125.77      101.78     24.31 o
 -11  -8   6        3.19       10.12     13.52 o
 -10  -8   6       41.95       34.50     15.12 o
  -9  -8   6      134.68      102.44     21.65 o
  -8  -8   6       32.63       17.45     12.39 o
  -7  -8   6       29.99       13.32     12.32 o
  -6  -8   6        0.45       -7.93      9.26 o
  -5  -8   6      587.28      580.80     51.92 o
  -4  -8   6     1627.91     1544.70    129.25 o
  -3  -8   6       33.88       66.40     11.15 o
  -2  -8   6     2661.27     2440.96    203.34 o
  -1  -8   6       20.82       22.40      7.66 o
   0  -8   6        0.06        0.44      6.66 o
   1  -8   6      477.73      432.38     38.89 o
   2  -8   6       18.27       29.57     14.45 o
   3  -8   6     1945.37     1577.49    194.90 o
   4  -8   6       67.20       50.22     18.32 o
   5  -8   6      331.78      274.03     43.16 o
   6  -8   6      203.32      238.93     39.97 o
   7  -8   6      264.93      237.33     40.36 o
   8  -8   6      167.83      140.92     50.89 o
   9  -8   6      313.33      318.86     33.80 o
  10  -8   6       45.11       73.10     17.96 o
 -12  -7   6      174.17      197.16     32.44 o
 -11  -7   6        0.05       -7.79     10.99 o
 -10  -7   6       20.70       26.84     13.65 o
  -9  -7   6       16.16       20.92     13.26 o
  -8  -7   6       41.27       34.17     13.79 o
  -7  -7   6      239.36      187.57     28.64 o
  -6  -7   6       12.47       12.52      9.86 o
  -5  -7   6       45.06       50.46      8.88 o
  -4  -7   6        3.33        5.56      6.13 o
  -3  -7   6      556.91      501.85     44.46 o
  -2  -7   6      207.04      162.53     18.65 o
  -1  -7   6       54.47       40.82      7.54 o
   0  -7   6      219.97      122.72     13.94 o
   1  -7   6      715.26      570.87     49.07 o
   2  -7   6      709.06      725.90     62.00 o
   3  -7   6      133.27       77.47     18.65 o
   4  -7   6       20.69       16.19     13.12 o
   5  -7   6       14.73       24.78     16.59 o
   6  -7   6      123.69      173.38     31.57 o
   7  -7   6      249.41      169.88     27.28 o
   8  -7   6        3.48        6.47     12.08 o
   9  -7   6        1.78        1.57     13.32 o
  10  -7   6       99.05       74.61     18.36 o
  11  -7   6      139.26       99.35     20.10 o
 -13  -6   6       62.02       63.61     20.38 o
 -12  -6   6       37.92       39.23     15.92 o
 -11  -6   6       73.54       44.56     16.79 o
 -10  -6   6      491.00      386.66     50.76 o
  -9  -6   6        7.50      -11.59      9.53 o
  -8  -6   6       32.45       26.91     12.06 o
  -7  -6   6     3270.55     2897.94    329.25 o
  -6  -6   6        8.63        8.99      8.99 o
  -5  -6   6     1366.85     1180.32     98.90 o
  -4  -6   6      296.62      223.41     21.52 o
  -3  -6   6       20.28       11.16      5.81 o
  -2  -6   6        4.14       -0.04      5.01 o
  -1  -6   6      763.30      830.99     70.55 o
   0  -6   6      241.25      206.20     19.79 o
   1  -6   6       64.05       26.87      5.85 o
   2  -6   6       59.63       65.52      8.74 o
   3  -6   6        6.14       -1.02      4.19 o
   4  -6   6       11.97       26.04     12.12 o
   5  -6   6      200.00       82.99     18.65 o
   6  -6   6      456.15      455.90     42.14 o
   7  -6   6      241.51      177.82     46.13 o
   8  -6   6      142.88      106.47     28.87 o
   9  -6   6      427.87      434.56     42.34 o
  10  -6   6       11.27       14.95     13.54 o
  11  -6   6      141.28      148.16     22.63 o
  12  -6   6       44.62       54.70     22.11 o
 -13  -5   6        7.24       -0.80     12.26 o
 -12  -5   6      156.00      117.76     23.25 o
 -11  -5   6        2.84      -11.32      9.46 o
 -10  -5   6      152.80      135.22     23.85 o
  -9  -5   6      753.61      628.45     76.47 o
  -8  -5   6      411.28      393.08     35.63 o
  -7  -5   6        9.21       17.98     10.19 o
  -6  -5   6       89.67       71.00     14.45 o
  -5  -5   6      513.90      485.94     51.46 o
  -4  -5   6        3.79       -1.84      4.21 o
  -3  -5   6       30.23       28.25      6.10 o
  -2  -5   6      123.46      151.44     15.41 o
  -1  -5   6      742.72      780.43     66.01 o
   0  -5   6       46.12       18.68      7.93 o
   1  -5   6      195.09      213.06     19.93 o
   2  -5   6      135.31      105.21     11.46 o
   3  -5   6     1052.23     1108.95     92.76 o
   4  -5   6     1120.00      897.75    112.37 o
   5  -5   6     1338.94     1484.64    183.11 o
   6  -5   6       49.19       20.92      9.27 o
   7  -5   6      373.45      310.71     31.29 o
   8  -5   6      132.92      160.11     37.93 o
   9  -5   6       18.87       72.02     24.71 o
  10  -5   6       87.93       99.97     18.11 o
  11  -5   6       70.67      105.18     26.58 o
  12  -5   6      146.14      196.20     26.72 o
  13  -5   6      142.65      226.09     28.92 o
 -14  -4   6       34.51       36.97     17.78 o
 -13  -4   6      214.10      219.28     34.70 o
 -12  -4   6        6.09       -3.51      8.66 o
 -11  -4   6       27.97       15.88      9.60 o
 -10  -4   6       59.46       58.28     15.89 o
  -9  -4   6        0.55        9.03      8.17 o
  -8  -4   6       38.61       68.25     15.22 o
  -7  -4   6      237.60      182.44     26.58 o
  -6  -4   6        0.01        0.27      7.06 o
  -5  -4   6       68.07       45.38      9.29 o
  -4  -4   6        2.63       -2.00      3.44 o
  -3  -4   6     1194.25     1333.87    110.98 o
  -2  -4   6        0.00        0.92      4.73 o
  -1  -4   6        1.77        4.53      4.62 o
   0  -4   6      163.99      104.57     12.32 o
   1  -4   6      252.34      182.32     17.60 o
   2  -4   6       17.64       10.39      4.31 o
   3  -4   6     1825.93     1611.73    133.82 o
   4  -4   6        4.97       -1.69      2.75 o
   5  -4   6        6.43       11.26     12.26 o
   6  -4   6      143.71      144.20     44.59 o
   7  -4   6       30.30       13.30     10.22 o
   8  -4   6      140.90      261.18     31.84 o
   9  -4   6       10.64       -8.36     11.98 o
  10  -4   6      212.80      316.38     33.04 o
  11  -4   6       28.47       60.38     16.43 o
  12  -4   6      195.42      228.85     36.07 o
  13  -4   6       80.05      130.85     22.25 o
 -14  -3   6       11.53      -19.65     20.45 o
 -13  -3   6      100.36       84.78     15.73 o
 -12  -3   6       18.14       16.51      9.90 o
 -11  -3   6       30.31       19.26      9.71 o
 -10  -3   6       48.55       32.42     10.06 o
  -9  -3   6       15.11        2.12      7.55 o
  -8  -3   6        1.29       -0.39      6.60 o
  -7  -3   6        6.42        2.33      7.73 o
  -6  -3   6      115.36       67.61     12.99 o
  -5  -3   6      781.55      616.46     72.34 o
  -4  -3   6      128.01       87.60      9.50 o
  -3  -3   6     1942.40     1822.11    150.68 o
  -2  -3   6       17.64        1.31      5.60 o
  -1  -3   6     6056.93     6738.09    553.00 o
   0  -3   6       83.13       71.23      8.89 o
   1  -3   6      402.35      474.20     40.70 o
   2  -3   6       18.79       18.21      4.66 o
   3  -3   6      252.98      194.92     18.43 o
   4  -3   6       12.36       42.05      5.81 o
   5  -3   6       70.38       22.44      4.76 o
   6  -3   6      577.16      698.67     63.98 o
   7  -3   6       14.04       16.85      9.20 o
   8  -3   6        4.99        4.77      9.67 o
   9  -3   6      319.48      365.86     77.40 o
  10  -3   6       75.84       97.99     17.26 o
  11  -3   6      742.27     1006.07    120.03 o
  12  -3   6      224.02      244.08     28.58 o
  13  -3   6       12.90       22.05     33.90 o
  14  -3   6        0.09       29.75     16.86 o
 -14  -2   6       10.98       14.32     21.91 o
 -13  -2   6      107.66       77.67     24.58 o
 -12  -2   6       55.93       59.36     12.96 o
 -11  -2   6      157.23      164.07     19.16 o
 -10  -2   6       68.66       31.87     15.49 o
  -9  -2   6      552.82      472.00     41.88 o
  -8  -2   6        0.28       -0.24      6.43 o
  -7  -2   6        3.98        3.00      7.33 o
  -6  -2   6       53.30       37.63      9.59 o
  -5  -2   6      711.93      599.47     50.59 o
  -4  -2   6     1084.97     1109.07     92.22 o
  -3  -2   6      754.79      619.66     52.18 o
  -2  -2   6     3023.62     3509.69    289.02 o
  -1  -2   6      354.81      252.93     22.25 o
   0  -2   6      136.81       88.58      9.57 o
   1  -2   6      984.17     1333.20    110.23 o
   2  -2   6       25.67        8.36      8.09 o
   3  -2   6      166.67      287.22     25.54 o
   4  -2   6     2368.43     3278.51    267.50 o
   5  -2   6       37.21       37.67      5.13 o
   6  -2   6      781.45      847.69     59.06 o
   7  -2   6      846.20      625.11     54.72 o
   8  -2   6      625.97      642.45     86.46 o
   9  -2   6     1029.07     1441.74    169.05 o
  10  -2   6      386.62      486.88     45.65 o
  11  -2   6      303.69      410.54     40.68 o
  12  -2   6      236.56      229.13     26.66 o
  13  -2   6        5.26       20.14     16.15 o
  14  -2   6       20.05       52.22     17.63 o
 -14  -1   6       18.84       -7.06     20.52 o
 -13  -1   6        2.41       -2.53     16.85 o
 -12  -1   6      122.19      142.31     18.92 o
 -11  -1   6      120.15       94.60     14.79 o
 -10  -1   6        6.53        4.68      7.63 o
  -9  -1   6      273.79      265.22     46.83 o
  -8  -1   6       38.61       20.76      7.63 o
  -7  -1   6      890.07      789.85     91.92 o
  -6  -1   6      151.84      117.10     17.72 o
  -5  -1   6     1848.04     1928.19    218.34 o
  -4  -1   6      704.84      875.17    100.45 o
  -3  -1   6     1005.52      829.73     68.83 o
  -2  -1   6      980.26     1009.00     83.78 o
  -1  -1   6      416.00      456.69     38.62 o
   0  -1   6      533.87      538.60     45.48 o
   1  -1   6     1806.72     2013.48    166.19 o
   2  -1   6     2476.85     3741.10    307.53 o
   3  -1   6      412.65      666.10     55.97 o
   4  -1   6      158.52      105.54     11.27 o
   5  -1   6      749.02      928.63     93.39 o
   6  -1   6      144.43      143.79     15.99 o
   7  -1   6       20.09       28.02      9.23 o
   8  -1   6      242.41      240.42     50.22 o
   9  -1   6      106.88      164.20     20.01 o
  10  -1   6      287.27      288.48     30.31 o
  11  -1   6      124.69      147.16     25.68 o
  12  -1   6       20.61       14.96     13.67 o
  13  -1   6      193.79      226.26     26.73 o
  14  -1   6      133.41      206.72     73.50 o
 -14   0   6       57.37       27.04     22.71 o
 -13   0   6        0.75      -15.12     16.12 o
 -12   0   6        6.85       11.92     16.52 o
 -11   0   6       24.30       10.19      8.58 o
 -10   0   6        0.88        3.76      8.12 o
  -9   0   6      547.88      577.03     50.23 o
  -8   0   6     1542.38     1515.13    123.87 o
  -7   0   6      254.43      202.09     20.11 o
  -6   0   6      935.02      832.21     96.05 o
  -5   0   6     1513.82     1549.38    175.85 o
  -4   0   6       61.49       58.75     10.26 o
  -3   0   6      401.12      461.80     53.89 o
  -2   0   6       28.92       34.92      4.53 o
  -1   0   6      108.68      119.06     11.29 o
   0   0   6    10918.63    11780.73    964.30 o
   1   0   6      136.39      181.77     18.82 o
   2   0   6     2194.54     2509.34    205.76 o
   3   0   6      748.18      761.80     93.52 o
   4   0   6     2957.05     2937.51    355.02 o
   5   0   6     9275.97     7554.35    910.41 o
   7   0   6       23.84       67.45      9.96 o
   8   0   6        0.05       14.80      7.40 o
   9   0   6        0.17       -7.03     13.49 o
  10   0   6      277.80      267.67     41.66 o
  11   0   6       16.97       23.10     12.29 o
  12   0   6       67.88      101.74     27.01 o
  13   0   6       26.20       15.15     54.99 o
  14   0   6       53.60       62.48     23.05 o
  15   0   6      186.18      274.71     78.60 o
 -14   1   6       77.91      116.90     32.97 o
 -13   1   6        5.25      -24.51     18.58 o
 -12   1   6       38.61       14.52     18.52 o
 -11   1   6      492.13      448.08     61.15 o
 -10   1   6      641.53      607.11     52.92 o
  -9   1   6        0.97        4.66      7.42 o
  -8   1   6      107.87      123.31     14.72 o
  -7   1   6     1073.51     1132.25     93.04 o
  -6   1   6     1311.64     1667.08    189.10 o
  -5   1   6      204.62      188.37     25.04 o
  -4   1   6       55.79       81.13     13.12 o
  -3   1   6      680.32      675.08     77.53 o
  -2   1   6     1953.87     2400.87    196.26 o
  -1   1   6      584.27      606.07     50.20 o
   0   1   6     1219.83     1390.73    114.59 o
   1   1   6     2462.40     2810.62    339.04 o
   2   1   6     1477.34     1198.36    145.47 o
   3   1   6      896.32      841.73    102.64 o
   4   1   6      134.95      174.65     23.58 o
   5   1   6        9.02       51.95     10.99 o
   6   1   6      633.00      812.81     68.67 o
   7   1   6       56.36      142.93     32.77 o
   8   1   6       62.64       75.39     10.89 o
   9   1   6       28.64       47.68     10.10 o
  10   1   6        6.87       11.15      9.97 o
  11   1   6      311.96      264.66     27.52 o
  12   1   6      367.31      292.92     30.51 o
  13   1   6      309.23      257.76     28.31 o
  14   1   6      205.90      227.43     41.20 o
  15   1   6       16.73       37.10     24.05 o
 -14   2   6        7.40       -3.66     23.05 o
 -13   2   6       52.23       66.61     25.44 o
 -12   2   6       24.86       38.70     19.78 o
 -11   2   6       47.52       37.10     19.18 o
 -10   2   6      518.22      546.92     71.34 o
  -9   2   6     1184.35     1182.17     97.38 o
  -8   2   6       59.26       64.36     14.69 o
  -7   2   6     1345.80     1509.69    122.33 o
  -6   2   6        0.05       -5.29      3.75 o
  -5   2   6     1955.50     2145.53    242.32 o
  -3   2   6     1085.36     1406.15    115.66 o
  -2   2   6      276.54      268.30     23.53 o
  -1   2   6     2229.03     2449.62    200.71 o
   0   2   6     2175.46     2104.50    254.25 o
   1   2   6     4651.52     4208.60    507.56 o
   2   2   6     5153.24     4806.54    579.36 o
   3   2   6      360.13      389.53     48.76 o
   4   2   6     1088.96      871.71    106.24 o
   5   2   6      221.23      265.44     34.37 o
   6   2   6      256.95      174.76     17.31 o
   7   2   6      222.59      213.47     20.51 o
   8   2   6      698.94      384.26     34.43 o
   9   2   6     1015.81      992.40     84.16 o
  10   2   6     1578.64     1063.15     90.73 o
  11   2   6      292.98      245.09     32.01 o
  12   2   6       64.23      106.00     16.69 o
  13   2   6       75.33       59.92     14.25 o
  14   2   6      270.96      303.05     57.88 o
  15   2   6        1.07       -6.53     20.72 o
 -14   3   6       28.81       -7.26     24.91 o
 -13   3   6      139.22       95.98     28.58 o
 -12   3   6      111.70      104.64     27.04 o
 -11   3   6      648.13      742.62     94.18 o
 -10   3   6       36.42       41.30     20.25 o
  -9   3   6       11.24       19.58     15.92 o
  -8   3   6      229.70      240.29     24.02 o
  -7   3   6        1.41        1.52      5.99 o
  -6   3   6        0.17       -5.49      3.66 o
  -5   3   6      443.85      537.08     49.32 o
  -4   3   6     1312.86     2159.08    180.54 o
  -3   3   6      226.32      440.83     53.55 o
  -2   3   6      215.76      160.47     22.85 o
  -1   3   6      438.38      413.24     52.09 o
   0   3   6       44.33       46.69      9.72 o
   1   3   6     8948.50     9310.22   1121.42 o
   2   3   6      158.31      287.62     37.63 o
   3   3   6      115.72      127.82     19.18 o
   4   3   6      576.25      698.92     85.93 o
   5   3   6      268.38      151.73     21.85 o
   6   3   6     1400.53     1088.65    132.68 o
   7   3   6      193.91      131.81     13.91 o
   8   3   6        8.54       25.58      6.01 o
   9   3   6      258.42      337.24     42.83 o
  10   3   6        0.91       16.31      6.66 o
  11   3   6      278.22      258.00     34.07 o
  12   3   6      211.67      164.66     21.19 o
  13   3   6      326.02      292.03     43.63 o
  14   3   6        1.82       -4.34     12.69 o
  15   3   6       29.22       16.52     20.18 o
 -14   4   6      233.64      255.18     47.49 o
 -13   4   6       10.00       30.91     22.85 o
 -12   4   6       85.81       73.80     24.91 o
 -11   4   6      159.01      151.80     30.84 o
 -10   4   6      439.52      547.46     71.87 o
  -9   4   6       28.75       31.04     18.52 o
  -8   4   6      257.57      319.59     44.96 o
  -7   4   6       86.30       65.03      8.14 o
  -6   4   6      858.19     1025.11     69.93 o
  -5   4   6      468.61      793.10     66.77 o
  -4   4   6       36.18       52.64      7.28 o
  -3   4   6      190.97      250.00     22.63 o
  -2   4   6     5927.19     5122.00    617.79 o
  -1   4   6     1064.35      883.36    108.17 o
   0   4   6      617.40      478.52     60.28 o
   1   4   6        7.24       12.32      7.79 o
   2   4   6      777.71      712.11     88.72 o
   3   4   6      852.49      750.21     92.65 o
   4   4   6       28.25       23.85      8.59 o
   5   4   6      715.60      742.09     91.52 o
   6   4   6      120.16      180.30     18.06 o
   7   4   6      296.74      333.22     29.94 o
   8   4   6      162.77      115.14     10.95 o
   9   4   6       72.82       91.49      9.74 o
  10   4   6       73.37       91.67     10.73 o
  11   4   6      135.86      116.70     12.81 o
  12   4   6        0.13       13.88     19.02 o
  13   4   6       14.84       16.61     15.69 o
  14   4   6       14.19        7.17     13.86 o
  15   4   6      104.26      130.82     30.71 o
 -13   5   6      351.19      450.14     66.54 o
 -12   5   6      383.43      609.00     82.86 o
 -11   5   6      195.75      229.87     39.77 o
 -10   5   6      220.50      301.74     47.09 o
  -9   5   6     1316.08     1709.64    201.49 o
  -8   5   6      311.69      379.80     52.49 o
  -7   5   6        9.32       11.29      6.73 o
  -6   5   6       34.30       34.40      6.20 o
  -5   5   6      354.41      339.62     35.07 o
  -4   5   6       35.72       38.06      6.19 o
  -3   5   6      971.04     1127.28    137.88 o
  -2   5   6      938.70      574.10     71.74 o
  -1   5   6     5933.76     5002.97    603.87 o
   0   5   6     1169.30     1033.03    126.82 o
   1   5   6      325.16      273.96     37.37 o
   2   5   6      851.37      613.40     77.33 o
   3   5   6      348.21      373.61     48.69 o
   4   5   6      926.10      990.87    122.16 o
   5   5   6       83.53       87.84     11.62 o
   6   5   6      350.91      313.95     28.56 o
   7   5   6      378.70      449.11     42.90 o
   8   5   6      347.06      272.15     25.76 o
   9   5   6       15.08       14.40      6.45 o
  10   5   6        1.10        7.67     11.82 o
  11   5   6      440.86      415.53     31.22 o
  12   5   6      100.66       95.85     12.28 o
  13   5   6        4.44      -10.23     11.55 o
  14   5   6       34.78       35.06     15.42 o
  15   5   6        0.19       26.18     21.38 o
 -13   6   6      156.73      193.83     42.43 o
 -12   6   6       59.58       38.63     26.51 o
 -11   6   6      206.90      193.43     37.57 o
 -10   6   6       77.37      106.97     28.04 o
  -9   6   6      634.62      781.59     97.85 o
  -8   6   6       14.01       -0.67     16.85 o
  -7   6   6       15.60        3.18      9.10 o
  -6   6   6       27.04       16.81      7.16 o
  -5   6   6       40.76       26.07      5.36 o
  -4   6   6      135.20       80.74     11.17 o
  -3   6   6      168.28      160.26     24.05 o
  -2   6   6       63.80       54.49     12.92 o
  -1   6   6      321.18      160.53     24.58 o
   0   6   6     1653.01     1504.29    183.71 o
   1   6   6       32.94       38.97     11.92 o
   2   6   6      452.47      434.22     56.42 o
   3   6   6     1375.66     1507.09    184.51 o
   4   6   6      695.54      567.45     51.65 o
   6   6   6      100.63      120.77     17.35 o
   7   6   6        0.04        9.88      6.44 o
   8   6   6      433.81      340.92     31.95 o
   9   6   6      568.43      656.95     57.59 o
  10   6   6        3.51        1.10      6.78 o
  11   6   6        0.22      -10.99      7.33 o
  12   6   6        1.52       -9.89     10.76 o
  13   6   6        7.03       14.32     16.45 o
 -12   7   6       93.15       83.39     31.71 o
 -11   7   6      329.36      487.64     68.81 o
 -10   7   6       61.44       66.21     24.91 o
  -9   7   6       20.17      -23.65     16.99 o
  -8   7   6        2.05      -15.00     10.00 o
  -7   7   6       23.26       28.54     12.99 o
  -5   7   6       11.23       28.37      5.57 o
  -4   7   6        0.59       -4.26      7.48 o
  -3   7   6        0.00       -8.44      5.63 o
  -2   7   6     2493.08     1942.24    236.59 o
  -1   7   6        1.98       -7.66      8.26 o
   0   7   6       22.87       17.52      9.79 o
   1   7   6      265.54      207.29     29.77 o
   3   7   6        0.05      -12.86     10.32 o
   4   7   6      767.46      689.33     59.41 o
   5   7   6       89.25      108.76     21.55 o
   6   7   6       47.80      147.09     30.34 o
   7   7   6      134.86      173.56     19.47 o
   8   7   6       18.29      176.71     28.44 o
   9   7   6      177.43      181.93     36.53 o
  10   7   6      244.19      195.21     39.10 o
  11   7   6       43.49       79.49     16.39 o
  12   7   6       24.41       40.79     13.97 o
  13   7   6      109.49      110.71     56.88 o
 -12   8   6       89.95       83.46     34.17 o
 -11   8   6        1.55      -12.79     26.71 o
 -10   8   6        0.24      -27.78     18.52 o
  -9   8   6        0.48      -22.11     20.25 o
  -8   8   6       60.06       63.99     14.94 o
  -7   8   6      445.68      520.11    104.61 o
  -6   8   6      113.67      101.53     15.76 o
  -5   8   6      285.52      239.15     24.99 o
  -4   8   6       12.42       -9.45     10.29 o
  -3   8   6      807.61      663.43     97.35 o
  -2   8   6       16.43        3.68     11.52 o
  -1   8   6     1316.27      913.74    113.70 o
   0   8   6       66.44       64.68     15.39 o
   1   8   6      538.89      532.20     68.47 o
   2   8   6       13.22       16.72     11.06 o
   3   8   6       93.23       86.72     18.72 o
   5   8   6      243.34      264.24     40.23 o
   6   8   6       25.50       83.87     23.15 o
   7   8   6        9.83        1.05      8.34 o
   8   8   6       29.50       65.53     12.76 o
   9   8   6       34.82       57.30     12.80 o
  10   8   6       10.17       43.06     30.47 o
  11   8   6       12.53      137.35     35.60 o
  12   8   6      100.34      153.72     22.39 o
  13   8   6        0.27       88.68     26.24 o
  14   8   6       48.22       69.47     25.38 o
 -11   9   6       11.73      -11.12     30.31 o
 -10   9   6        2.00      -23.78     26.58 o
  -9   9   6       19.49       -5.06     24.58 o
  -8   9   6        3.39      -11.83     19.42 o
  -7   9   6      101.76       95.40     16.84 o
  -6   9   6       20.26       18.79     11.56 o
  -5   9   6        6.51        8.93     15.05 o
  -4   9   6      139.23      143.02     24.71 o
  -3   9   6       35.12       28.57      9.58 o
  -2   9   6     1656.40     1754.41    216.94 o
  -1   9   6     1236.17     1083.75    103.44 o
   0   9   6      172.08      176.78     28.77 o
   1   9   6        5.15       13.79     12.12 o
   2   9   6      566.30      554.38     72.14 o
   3   9   6       23.07       18.78      9.46 o
   4   9   6       23.32       47.18     10.22 o
   5   9   6      162.31      215.15     22.56 o
   6   9   6      314.66      325.54     34.57 o
   7   9   6       14.00       61.06     19.45 o
   8   9   6       63.88       64.20     13.15 o
   9   9   6       15.80      348.78     37.70 o
  10   9   6       40.69       85.36     20.75 o
  11   9   6      291.06      429.62     42.97 o
  12   9   6      119.59      552.19     74.50 o
  13   9   6      217.70      261.25     31.63 o
  14   9   6       31.69       97.58     27.84 o
 -10  10   6       52.36       30.11     30.77 o
  -9  10   6        4.40      -25.11     22.78 o
  -8  10   6       33.17       26.42     15.60 o
  -7  10   6        1.29       -4.75     13.00 o
  -6  10   6      171.87      146.49     20.75 o
  -5  10   6      131.31      109.75     16.93 o
  -4  10   6      265.64      291.03     29.70 o
  -3  10   6        1.94        7.09     16.55 o
  -2  10   6       17.08       11.39     14.32 o
  -1  10   6      117.64      144.07     26.24 o
   0  10   6       50.83        5.93     13.52 o
   1  10   6        0.02        8.26     12.59 o
   2  10   6      920.71      845.73    107.24 o
   3  10   6      805.58      681.57     59.83 o
   4  10   6      537.98     1370.34    169.39 o
   5  10   6      470.80      391.35     36.65 o
   6  10   6      421.91      453.72     42.00 o
   7  10   6      496.41      666.11     59.58 o
   8  10   6       28.34       49.90     12.78 o
   9  10   6      300.28      290.52     30.83 o
  10  10   6       29.82      105.30     18.49 o
  11  10   6      221.52      413.41     41.59 o
  12  10   6        2.11       11.50     15.60 o
  13  10   6       15.53       11.59     22.71 o
  -9  11   6        0.00      -18.12     28.77 o
  -8  11   6       84.75       73.23     20.52 o
  -7  11   6      233.19      230.85     43.06 o
  -6  11   6       15.46       30.97     19.18 o
  -5  11   6      336.77      344.63     50.42 o
  -4  11   6      473.71      367.95     52.89 o
  -3  11   6        0.98       22.51     17.38 o
  -2  11   6      131.66      141.74     27.98 o
  -1  11   6      342.79      471.72     63.54 o
   0  11   6      468.45      444.81     60.68 o
   1  11   6       19.06      235.39     37.23 o
   2  11   6      197.99      215.08     34.44 o
   3  11   6      117.36      282.42     43.90 o
   4  11   6       52.59      100.85     19.18 o
   5  11   6        0.03       -6.51      8.06 o
   6  11   6      128.43      162.35     43.96 o
   7  11   6      115.21       94.25     24.55 o
   8  11   6      263.21      245.91     27.22 o
   9  11   6        0.00        4.73     11.65 o
  10  11   6       22.40       13.06     12.51 o
  11  11   6       67.15       95.61     24.75 o
  12  11   6       64.61      111.92     20.49 o
  -8  12   6       66.56       97.71     28.64 o
  -7  12   6        1.79       86.79     25.18 o
  -6  12   6       21.97       23.45     21.71 o
  -5  12   6       29.12       43.96     21.31 o
  -4  12   6       19.79       46.83     20.18 o
  -3  12   6       57.17       72.40     22.25 o
  -2  12   6        8.79       -9.92     16.85 o
  -1  12   6        1.75      106.51     24.65 o
   0  12   6       56.51      167.92     31.31 o
   1  12   6       37.65       70.21     21.71 o
   2  12   6       39.12      128.15     28.44 o
   3  12   6      105.33      131.09     29.84 o
   4  12   6      337.89      445.55     56.68 o
   5  12   6       73.93      414.97     39.18 o
   6  12   6      327.60      321.61     32.45 o
   7  12   6      195.55      154.52     20.14 o
   8  12   6       25.04       33.63     12.54 o
   9  12   6      190.35      179.36     22.98 o
  10  12   6       23.02       60.23     31.01 o
  11  12   6       77.68      117.64     19.77 o
  -7  13   6      138.22      173.05     35.04 o
  -6  13   6       18.33       47.76     22.78 o
  -5  13   6        6.45       27.71     20.05 o
  -4  13   6        4.06        4.06     16.99 o
  -3  13   6        5.89       12.66     18.45 o
  -2  13   6       59.19      189.30     34.44 o
  -1  13   6       58.01       50.09     19.05 o
   0  13   6       17.23       44.89     20.18 o
   1  13   6       76.14      153.67     31.11 o
   2  13   6      127.71       91.45     25.78 o
   3  13   6      107.05      126.62     28.11 o
   4  13   6      205.09      327.58     44.49 o
   5  13   6       86.61      140.71     18.98 o
   6  13   6        0.07       12.19     10.04 o
   7  13   6       19.00       11.93     10.82 o
   8  13   6       58.20       29.25     12.57 o
   9  13   6       39.45       51.57     13.82 o
  10  13   6        6.02        8.76     12.91 o
  -5  14   6        5.94       11.92     19.78 o
  -4  14   6        3.62      -16.65     19.05 o
  -3  14   6        0.02        7.66     19.52 o
  -2  14   6       51.48       83.93     25.04 o
  -1  14   6       67.88      159.99     32.24 o
   0  14   6       18.25       88.39     24.98 o
   1  14   6       43.10      201.42     36.70 o
   2  14   6        0.07        5.13     17.72 o
   3  14   6        1.18       -9.33     19.72 o
   5  14   6       75.87      126.25     35.00 o
   6  14   6       36.88       42.06     19.62 o
   7  14   6       41.75       33.66     13.35 o
   8  14   6       10.61       -1.23     11.33 o
   9  14   6       20.10        7.28     12.15 o
  -3  15   6        2.51       37.57     22.85 o
  -2  15   6       32.90        9.39     19.65 o
  -1  15   6      160.46      204.42     38.63 o
   0  15   6        5.17       23.91     20.65 o
   1  15   6      118.17      136.01     31.11 o
   2  15   6        2.70       39.03     23.18 o
   3  15   6        1.77       -7.39     21.25 o
   5  15   6        2.10       38.37     21.51 o
   6  15   6        2.25      -12.78     10.33 o
   7  15   6       14.54        9.07     11.97 o
  -6 -12   7        0.00       -0.20     11.99 o
  -5 -12   7        1.39       17.38     12.32 o
  -4 -12   7        2.52       13.19     11.66 o
  -3 -12   7        6.19        9.66      8.65 o
  -2 -12   7       16.68       31.01     10.83 o
  -1 -12   7        1.32       -5.73     15.99 o
   0 -12   7       39.40       42.83     18.85 o
   1 -12   7       65.05       57.68     19.78 o
   2 -12   7        4.69       14.79     15.52 o
   3 -12   7        3.63       -1.13     15.52 o
   4 -12   7        5.96       17.12     17.92 o
  -8 -11   7      385.74      474.12     62.75 o
  -7 -11   7        8.65       27.84     14.19 o
  -6 -11   7      157.44      163.86     28.31 o
  -5 -11   7       15.76       11.99     11.19 o
  -4 -11   7        1.44       10.32     10.72 o
  -3 -11   7        0.65        1.41      7.62 o
  -2 -11   7       17.02       13.81      8.76 o
  -1 -11   7       39.18       24.45     17.85 o
   0 -11   7        2.88       15.59     15.19 o
   1 -11   7        1.24       -5.33     13.32 o
   2 -11   7        0.97        3.06     13.79 o
   3 -11   7       34.98       36.04     18.05 o
   4 -11   7      122.17      150.87     31.04 o
   5 -11   7      216.83      246.65     41.63 o
   6 -11   7       60.84       39.63     21.98 o
  -9 -10   7       88.94      111.37     23.38 o
  -8 -10   7      121.76      134.22     25.64 o
  -7 -10   7      105.33      114.43     22.91 o
  -6 -10   7       45.41       45.23     15.25 o
  -5 -10   7      219.15      263.77     37.97 o
  -4 -10   7       97.08       96.65     19.72 o
  -3 -10   7        5.50        4.79      7.79 o
  -2 -10   7       38.06        8.58      8.67 o
  -1 -10   7       11.20       22.96      9.08 o
   0 -10   7       61.33       21.18     14.72 o
   1 -10   7        5.70        4.33     14.25 o
   2 -10   7        1.12       -7.26     12.99 o
   3 -10   7        0.03      -12.86     13.26 o
   4 -10   7       16.94       -6.99     13.19 o
   5 -10   7       35.98       49.02     20.18 o
   6 -10   7       13.47       23.45     18.72 o
   7 -10   7        0.80        0.40     19.52 o
   8 -10   7        9.01        8.26     19.45 o
 -10  -9   7        1.43        6.19     13.19 o
  -9  -9   7        7.85       12.92     13.06 o
  -8  -9   7      265.09      187.64     29.84 o
  -7  -9   7      732.16      767.66     93.19 o
  -6  -9   7      125.19       93.85     19.78 o
  -5  -9   7        5.49       -1.33      9.86 o
  -4  -9   7      260.17      270.50     27.06 o
  -3  -9   7      143.16      116.23     15.43 o
  -2  -9   7     1263.08     1106.56     94.57 o
  -1  -9   7      463.93      466.38     49.96 o
   0  -9   7      596.73      532.27     47.56 o
   1  -9   7       26.75       41.50     15.65 o
   2  -9   7      533.90      539.80     71.34 o
   3  -9   7      119.14      150.87     28.38 o
   4  -9   7       33.40       45.23     17.65 o
   5  -9   7       15.22       31.71     18.12 o
   6  -9   7      161.52      222.47     38.90 o
   7  -9   7      117.82      173.45     35.04 o
   8  -9   7       10.86        6.79     20.58 o
   9  -9   7       23.92       50.22     24.25 o
 -11  -8   7       11.95        1.87     12.46 o
 -10  -8   7      128.82       98.38     22.51 o
  -9  -8   7        5.99        5.86     11.32 o
  -8  -8   7       41.43       20.58     12.12 o
  -7  -8   7      312.20      276.29     38.90 o
  -6  -8   7        0.71        2.53      9.33 o
  -5  -8   7      122.80      102.58     19.38 o
  -4  -8   7     1833.20     1680.95    140.65 o
  -3  -8   7       13.04        8.22      7.61 o
  -2  -8   7      342.65      417.65     38.34 o
  -1  -8   7     2192.46     2184.58    182.09 o
   0  -8   7        0.53        9.74      7.03 o
   1  -8   7      173.74      121.08     14.33 o
   2  -8   7       63.79      114.30     22.71 o
   3  -8   7       71.66       51.89     15.99 o
   4  -8   7       25.90        9.86     16.12 o
   5  -8   7      586.27      583.42     78.20 o
   6  -8   7       59.56       48.96     21.65 o
   7  -8   7       65.05       81.06     24.51 o
   8  -8   7      137.67      207.22     38.03 o
   9  -8   7      105.75      154.40     32.57 o
  10  -8   7       26.85       57.75     25.04 o
 -12  -7   7      152.31      163.59     30.11 o
 -11  -7   7       46.59       28.77     15.32 o
 -10  -7   7        1.31        6.39     12.26 o
  -9  -7   7       67.31       53.09     15.99 o
  -8  -7   7      484.60      421.57     54.42 o
  -7  -7   7      813.89      785.52     94.12 o
  -6  -7   7       90.25       98.58     18.58 o
  -5  -7   7      238.76      254.18     34.84 o
  -4  -7   7      269.17      236.81     23.43 o
  -3  -7   7     1661.93     1575.86    132.23 o
  -2  -7   7       18.91       17.81      6.53 o
  -1  -7   7       67.12       50.05      8.88 o
   0  -7   7       76.04       43.33      8.29 o
   1  -7   7     1682.18     1404.36    117.51 o
   2  -7   7      551.58      379.20     34.23 o
   3  -7   7       66.98      109.44     21.45 o
   4  -7   7     1555.55     1384.66    171.98 o
   5  -7   7     1368.34     1227.20    153.87 o
   6  -7   7     2363.68     2178.50    268.17 o
   7  -7   7       17.97        2.93     17.85 o
   8  -7   7       79.74      123.63     29.57 o
   9  -7   7       48.32       32.55     15.00 o
  10  -7   7        5.69       27.41     27.11 o
  11  -7   7       19.76       51.92     17.52 o
 -13  -6   7        0.51       26.18     16.12 o
 -12  -6   7        7.37        6.66     12.59 o
 -11  -6   7        2.08        3.26     11.59 o
 -10  -6   7      201.05      160.93     27.18 o
  -9  -6   7        4.23        4.26     11.12 o
  -8  -6   7       10.93       23.05     12.12 o
  -7  -6   7     1488.39     1493.43    172.65 o
  -6  -6   7      368.11      343.97     44.63 o
  -5  -6   7      792.66      827.41     97.71 o
  -4  -6   7      242.13      202.48     20.22 o
  -3  -6   7       10.46        8.31      8.03 o
  -2  -6   7      162.62      130.07     14.54 o
  -1  -6   7       19.24       25.30      6.80 o
   0  -6   7      462.27      472.43     41.40 o
   1  -6   7        1.05        3.58      4.56 o
   2  -6   7       91.67       56.23      8.28 o
   3  -6   7     1483.50     1353.71    113.15 o
   4  -6   7      633.26      612.87     79.46 o
   5  -6   7      625.47      444.28     60.75 o
   6  -6   7      983.61     1044.56    132.08 o
   7  -6   7       67.43       97.32     25.58 o
   8  -6   7       27.97       23.61     19.92 o
   9  -6   7       58.09       64.13     16.29 o
  10  -6   7       30.15       24.75     14.97 o
  11  -6   7      208.51      208.24     49.99 o
  12  -6   7       22.89       42.14     17.28 o
 -13  -5   7      121.54       95.05     22.45 o
 -12  -5   7        0.01        8.06     12.52 o
 -11  -5   7      187.39      139.41     24.85 o
 -10  -5   7       10.89       -1.40     10.12 o
  -9  -5   7       28.45       39.43     13.79 o
  -8  -5   7     1908.19     1968.00    162.26 o
  -7  -5   7       76.74       49.09     14.05 o
  -6  -5   7      405.45      331.58     42.70 o
  -5  -5   7      122.29       83.59     15.12 o
  -4  -5   7       14.60       20.64      5.76 o
  -3  -5   7      472.94      444.40     38.89 o
  -2  -5   7      282.08      262.10     24.37 o
  -1  -5   7       37.95       30.05      6.37 o
   0  -5   7      176.53      172.89     17.00 o
   1  -5   7       19.78        6.20      4.16 o
   2  -5   7        0.51        4.04      3.90 o
   3  -5   7        0.80       -1.34      4.56 o
   4  -5   7       13.65        1.00     10.99 o
   5  -5   7      152.57      287.22     42.03 o
   6  -5   7      282.42      233.40     37.57 o
   7  -5   7      419.27      466.93     64.48 o
   8  -5   7        0.99       11.16     11.66 o
   9  -5   7      511.33      485.99     45.63 o
  10  -5   7        0.17       16.37     14.34 o
  11  -5   7       35.98       50.97     16.25 o
  12  -5   7      715.94      960.15     85.84 o
  13  -5   7      128.77      145.53     45.16 o
 -13  -4   7       25.25       30.11     15.39 o
 -12  -4   7       47.09       37.30     15.59 o
 -11  -4   7        8.97       15.55     15.25 o
 -10  -4   7        4.74        6.47      8.30 o
  -9  -4   7     1371.47     1295.48    106.83 o
  -8  -4   7     2946.35     2838.05    296.51 o
  -7  -4   7      110.44       88.72     16.65 o
  -6  -4   7      193.90      194.50     28.04 o
  -5  -4   7      124.68      128.29     19.38 o
  -4  -4   7        6.61       15.00      4.63 o
  -3  -4   7      134.98       94.61     13.06 o
  -2  -4   7       33.65       18.78      5.28 o
  -1  -4   7      213.88      185.90     17.83 o
   0  -4   7      163.99      172.57     16.73 o
   1  -4   7      491.65      464.32     40.10 o
   2  -4   7     1435.92     1406.22    117.09 o
   3  -4   7      438.44      419.25     36.65 o
   4  -4   7        2.48        2.03     10.06 o
   5  -4   7       13.83       17.05     13.32 o
   6  -4   7        3.28        3.40     14.19 o
   7  -4   7       28.95        3.79     10.19 o
   8  -4   7        0.78        5.23     11.19 o
   9  -4   7      645.34      571.17     52.10 o
  10  -4   7     1542.71     1569.63    195.10 o
  11  -4   7      116.11       99.63     30.37 o
  12  -4   7      143.13      139.09     25.61 o
  13  -4   7       75.89      100.36     33.94 o
 -14  -3   7       12.78        2.13     21.71 o
 -13  -3   7        0.04        4.29     11.16 o
 -12  -3   7       55.95       42.28     12.48 o
 -11  -3   7        6.10        3.49      8.64 o
 -10  -3   7      240.06      199.52     36.50 o
  -9  -3   7      317.95      362.62     33.88 o
  -8  -3   7       38.24       44.16      9.33 o
  -7  -3   7       41.49       37.43     11.12 o
  -6  -3   7        0.48       -2.66      6.53 o
  -5  -3   7      638.17      651.97     76.47 o
  -4  -3   7       50.16       31.15      4.96 o
  -3  -3   7      156.03      199.96     18.86 o
  -2  -3   7     1194.82     1186.54     99.04 o
  -1  -3   7      694.98      784.15     65.73 o
   0  -3   7     1287.53     1442.96    119.29 o
   1  -3   7      335.41      420.20     36.48 o
   2  -3   7     1805.35     2126.40    176.04 o
   3  -3   7       69.68      114.77     14.42 o
   4  -3   7      354.78      310.51     27.44 o
   5  -3   7      237.15      241.00     22.55 o
   6  -3   7      105.55      123.63     23.71 o
   7  -3   7       85.97      100.46     14.45 o
   8  -3   7        6.68       -9.14     11.46 o
   9  -3   7      252.49      303.47     30.92 o
  10  -3   7       62.36       37.44     14.39 o
  11  -3   7        0.68       45.09     16.42 o
  12  -3   7      209.20      209.07     25.73 o
  13  -3   7      218.32      228.56     28.66 o
  14  -3   7       10.04       18.06     41.90 o
 -14  -2   7        3.01      -29.47     19.65 o
 -13  -2   7        1.83       -2.62     10.33 o
 -12  -2   7       89.23       66.91     13.90 o
 -11  -2   7       92.42      106.00     15.66 o
 -10  -2   7        3.51        5.89      8.10 o
  -9  -2   7       54.62       71.02     13.99 o
  -8  -2   7        1.18       -2.38     12.26 o
  -7  -2   7       81.26       77.53     14.32 o
  -6  -2   7      343.93      350.43     43.16 o
  -5  -2   7     1340.83     1344.10    153.40 o
  -4  -2   7      114.37      106.61     10.96 o
  -3  -2   7      343.38      346.65     30.18 o
  -2  -2   7     5038.75     5840.77    480.32 o
  -1  -2   7        3.61       12.78      8.16 o
   0  -2   7     1796.85     2137.95    176.61 o
   1  -2   7      156.02      102.22     11.55 o
   2  -2   7      840.82     1064.10     88.88 o
   3  -2   7       76.20       67.43      8.68 o
   4  -2   7      385.93      402.49     34.97 o
   5  -2   7     1820.06     2701.13    220.20 o
   6  -2   7      296.73      270.94     39.43 o
   7  -2   7      108.20       84.89     12.89 o
   8  -2   7       20.36        6.80      9.72 o
   9  -2   7       38.30       45.90     12.58 o
  10  -2   7        0.66       11.39     16.85 o
  11  -2   7       57.10       70.29     15.84 o
  12  -2   7       68.65       51.88     43.00 o
  13  -2   7       73.04       93.68     25.91 o
  14  -2   7        0.02       24.74     18.58 o
 -14  -1   7        2.88       -2.60     21.45 o
 -13  -1   7       61.11       55.09     21.65 o
 -12  -1   7       16.33        6.99     10.09 o
 -11  -1   7        0.70       -4.74      8.13 o
 -10  -1   7      196.42      196.09     21.92 o
  -9  -1   7     1108.74     1147.98     95.43 o
  -8  -1   7       95.44       82.49     18.52 o
  -7  -1   7      989.71     1016.05    117.30 o
  -6  -1   7     2104.16     2176.44    246.52 o
  -5  -1   7       12.36       -3.86      5.40 o
  -4  -1   7      596.93      706.25     81.86 o
  -3  -1   7    10841.83    11884.51    973.90 o
  -2  -1   7       19.92       29.30      4.87 o
  -1  -1   7      113.39      104.21     10.81 o
   0  -1   7      420.68      503.30     42.73 o
   1  -1   7     7050.84     8108.96    665.69 o
   2  -1   7      174.49      254.10     23.08 o
   3  -1   7     1349.43     1784.84    147.91 o
   4  -1   7      763.08      936.02     78.09 o
   5  -1   7      741.37      480.42     49.59 o
   6  -1   7      204.60      317.32     43.76 o
   7  -1   7        1.26       -4.83      7.09 o
   8  -1   7        2.08        3.32      8.90 o
   9  -1   7      608.43      582.99     78.80 o
  11  -1   7      380.93      425.15     40.59 o
  12  -1   7        2.89       38.03     14.89 o
  13  -1   7       16.84       25.82     16.62 o
  14  -1   7      121.19      147.35     41.76 o
 -14   0   7      164.31       73.94     28.97 o
 -13   0   7        1.11        3.26     18.38 o
 -12   0   7      153.30      175.91     32.97 o
 -11   0   7       30.88       33.13     10.77 o
 -10   0   7      293.37      263.50     26.45 o
  -9   0   7      318.25      289.65     28.74 o
  -8   0   7       50.03       53.23     10.51 o
  -7   0   7       42.04       38.77     10.79 o
  -6   0   7       55.70       68.27     12.19 o
  -5   0   7       16.16        6.06      5.53 o
  -4   0   7      875.71      911.61    104.58 o
  -3   0   7      115.86       68.21     11.72 o
  -2   0   7      332.60      337.59     28.93 o
  -1   0   7      345.68      362.50     30.99 o
   0   0   7        1.86       11.27      3.74 o
   1   0   7       73.30       51.40     13.22 o
   2   0   7      129.14      149.68     14.17 o
   3   0   7      102.19      168.52     23.78 o
   4   0   7       50.10       68.54     12.72 o
   5   0   7      849.77      811.36    100.38 o
   6   0   7     4231.87     3773.78    456.07 o
   7   0   7      187.18       93.41     11.81 o
   8   0   7        1.04       22.15      8.13 o
   9   0   7      265.75      215.23     62.38 o
  10   0   7        1.90       17.70     11.11 o
  11   0   7      196.18      148.69     25.84 o
  12   0   7       73.51       52.95     14.83 o
  13   0   7       18.89       27.60     14.08 o
  14   0   7        3.94       19.26     14.81 o
  15   0   7        7.73       68.32     68.84 o
 -14   1   7        5.80        3.26     21.91 o
 -13   1   7        6.41       -4.06     17.72 o
 -12   1   7        4.53      -17.92     15.85 o
 -11   1   7       40.74       93.78     23.91 o
 -10   1   7       39.64       31.10     10.10 o
  -9   1   7      174.79      149.69     17.57 o
  -8   1   7      169.30      136.71     16.29 o
  -7   1   7      326.02      432.22     52.55 o
  -6   1   7      958.78     1007.26    115.57 o
  -5   1   7      401.60      351.29     42.43 o
  -4   1   7     2721.93     3437.54    386.93 o
  -3   1   7       98.00       95.38     14.45 o
  -2   1   7     2875.96     3212.38    261.54 o
  -1   1   7       59.77       75.00      8.05 o
   0   1   7      238.37      297.70     25.69 o
   1   1   7      843.92      959.84     79.49 o
   2   1   7      210.02      190.37     25.98 o
   3   1   7      267.79      118.10     18.45 o
   4   1   7     1379.27     1297.67    157.93 o
   5   1   7     1815.69     1797.10    218.01 o
   6   1   7      277.71      123.96     19.65 o
   7   1   7       42.91        2.83      5.84 o
   8   1   7       35.05       48.13      9.01 o
   9   1   7      884.76      987.47    117.36 o
  10   1   7       61.02       37.45     11.29 o
  11   1   7        0.16       -9.10     10.03 o
  12   1   7       58.88       53.04     13.42 o
  13   1   7      120.47      127.43     33.60 o
  14   1   7      125.94      144.23     47.43 o
  15   1   7      106.27       97.33     22.01 o
 -14   2   7       10.57       -6.99     20.52 o
 -13   2   7        0.83       -3.53     17.92 o
 -12   2   7       66.65       94.05     25.58 o
 -11   2   7        4.59       -8.79     17.65 o
 -10   2   7      397.18      342.70     48.82 o
  -9   2   7     1684.37     1633.56    133.52 o
  -8   2   7      344.35      347.47     32.05 o
  -7   2   7      114.89      130.75     15.15 o
  -6   2   7     1965.70     2342.76    264.77 o
  -5   2   7       19.04        9.88      3.94 o
  -4   2   7        0.03        2.17      4.12 o
  -3   2   7      665.28      880.91     73.52 o
  -2   2   7      238.27      314.54     27.25 o
  -1   2   7      246.85      303.52     26.40 o
   0   2   7     1308.66     1249.78    151.67 o
   1   2   7     3822.01     3789.90    457.20 o
   2   2   7     5831.33     5218.99    629.12 o
   3   2   7      603.57      450.81     56.22 o
   4   2   7      174.00       41.56      8.93 o
   5   2   7       83.94      108.57     16.72 o
   6   2   7      163.55       68.47     12.66 o
   7   2   7        0.76        5.06      7.66 o
   8   2   7      190.02      207.52     20.53 o
   9   2   7      341.78      276.27     26.51 o
  10   2   7       17.94       44.09     17.38 o
  11   2   7      238.25      245.35     25.24 o
  12   2   7       44.17       16.99     11.51 o
  13   2   7        1.34        2.28     11.41 o
  14   2   7      189.63      275.01     85.39 o
  15   2   7        0.65        9.62     21.15 o
 -14   3   7        8.75      -11.32     22.38 o
 -13   3   7      165.32      111.24     31.04 o
 -12   3   7      253.68      186.57     35.57 o
 -11   3   7      335.78      398.65     57.22 o
 -10   3   7       12.93      -10.39     16.99 o
  -9   3   7        4.89       -1.82     11.36 o
  -8   3   7      233.80      292.88     27.96 o
  -7   3   7      687.05      712.53     60.11 o
  -6   3   7       55.71       69.14     12.72 o
  -5   3   7      110.15      170.04     29.27 o
  -4   3   7      220.84      363.07     36.20 o
  -3   3   7     1906.54     2016.68    165.16 o
  -2   3   7     1337.49     1633.75    134.89 o
  -1   3   7      196.85      369.94     47.23 o
   0   3   7     4733.82     5390.44    650.10 o
   1   3   7     2968.08     2730.95    330.18 o
   2   3   7       13.27        1.13      5.86 o
   3   3   7     1924.21     1984.47    240.46 o
   4   3   7      340.45      349.70     45.03 o
   5   3   7     1269.48     1013.72    123.83 o
   6   3   7      492.82      380.14     48.22 o
   7   3   7       17.58        0.27      6.79 o
   8   3   7      338.64      146.65     15.66 o
   9   3   7      227.20      290.14     34.04 o
  10   3   7      501.25      503.38     44.95 o
  11   3   7      138.34      150.65     18.58 o
  12   3   7       27.10       30.49     25.88 o
  13   3   7      222.64      209.80     61.05 o
  14   3   7       37.56       29.94     14.27 o
  15   3   7        4.23       24.83     16.65 o
 -13   4   7        4.63      -14.12     19.32 o
 -12   4   7       72.80       67.54     24.98 o
 -11   4   7       99.57       90.79     26.38 o
 -10   4   7     1050.52     1115.56    135.68 o
  -9   4   7     1597.70     1832.00    215.15 o
  -8   4   7        0.13       -6.22      7.30 o
  -7   4   7      119.39      120.41     14.69 o
  -6   4   7        1.48        5.37      5.20 o
  -5   4   7     1154.79     1344.14    127.12 o
  -4   4   7      267.82      406.27     42.50 o
  -3   4   7      438.85      539.68     46.07 o
  -2   4   7     9831.65     8950.20   1078.33 o
  -1   4   7      138.75      168.52     24.58 o
   0   4   7      131.27      135.35     21.38 o
   1   4   7      114.48      151.80     23.25 o
   2   4   7     4028.73     4346.75    525.01 o
   3   4   7       67.80      187.97     27.64 o
   4   4   7      294.67      330.51     43.23 o
   6   4   7     1438.31     1165.98    142.34 o
   7   4   7     1724.51     1682.27    204.42 o
   8   4   7        5.19       21.31      8.99 o
   9   4   7     2797.60     1989.86    166.19 o
  10   4   7      586.19      375.81     34.50 o
  11   4   7        1.62       10.53     11.52 o
  12   4   7      368.15      237.03     24.90 o
  13   4   7        0.00      -10.05     25.08 o
  14   4   7        3.18      -19.64     13.26 o
  15   4   7       51.37       74.20     25.58 o
 -13   5   7      532.15      649.50     87.99 o
 -12   5   7        3.12       17.45     23.51 o
 -11   5   7        4.65        7.59     20.32 o
 -10   5   7       55.88       59.28     21.85 o
  -9   5   7      515.53      691.53     87.59 o
  -8   5   7     1747.54     2154.72    251.38 o
  -7   5   7      156.42      147.34     17.43 o
  -6   5   7      210.70      247.01     25.03 o
  -5   5   7        0.06        5.91      4.90 o
  -4   5   7      501.96      560.75     47.76 o
  -3   5   7      967.20     1013.32    124.16 o
  -2   5   7     5195.08     4907.26    592.35 o
  -1   5   7     1935.53     1780.05    216.54 o
   0   5   7     1479.82     1227.20    150.34 o
   1   5   7     4194.40     4120.01    498.23 o
   2   5   7       25.71       72.80     15.39 o
   3   5   7     5202.00     5804.94    700.86 o
   4   5   7        0.18        1.53      9.33 o
   5   5   7        0.28       -4.00      6.59 o
   6   5   7      590.47      512.62     64.88 o
   7   5   7       22.25       16.99      8.53 o
   8   5   7       43.51       36.04     12.19 o
   9   5   7      346.73      307.62     29.97 o
  10   5   7      548.94      406.87     52.22 o
  11   5   7       76.56      137.84     17.47 o
  12   5   7       29.62       49.69     14.52 o
  13   5   7       31.64      -15.66     10.44 o
  14   5   7      134.62      136.61     67.11 o
  15   5   7       11.91        7.39     19.25 o
 -13   6   7      236.61      204.02     44.83 o
 -12   6   7      257.89      215.28     41.16 o
 -11   6   7      389.66      424.23     60.48 o
 -10   6   7      232.46      216.74     37.70 o
  -9   6   7      201.98      188.04     35.70 o
  -8   6   7      673.77      833.41    103.11 o
  -7   6   7      396.75      489.61     62.58 o
  -6   6   7      200.08      221.50     32.32 o
  -5   6   7      154.78      180.25     20.58 o
  -4   6   7       93.01      120.48     13.13 o
  -3   6   7       47.74       75.27     14.65 o
  -2   6   7      129.06       89.66     16.59 o
  -1   6   7        2.86      -12.89      8.59 o
   0   6   7      681.25      763.20     95.12 o
   1   6   7     1998.21     1601.47    195.56 o
   2   6   7       82.87       60.55     15.12 o
   3   6   7      652.03      496.50     64.48 o
   4   6   7     3992.86     3759.26    455.34 o
   5   6   7     1589.53     1480.78    181.51 o
   6   6   7       41.25        8.06      9.72 o
   7   6   7      405.14      405.74     36.68 o
   8   6   7       49.82       48.02     14.32 o
  10   6   7       28.72       17.42      9.93 o
  11   6   7       14.76       10.39     11.92 o
  12   6   7        2.19       -7.12     21.05 o
  13   6   7        1.73      -18.49     33.54 o
  14   6   7       17.51      -34.27     22.85 o
 -12   7   7      159.28      147.80     37.37 o
 -11   7   7       17.20       25.38     23.58 o
 -10   7   7        9.34       -0.53     20.58 o
  -9   7   7     1382.85     1478.45    176.51 o
  -8   7   7      237.85      198.49     35.64 o
  -7   7   7      566.35      692.60    133.95 o
  -6   7   7      359.80      386.89     86.72 o
  -5   7   7      888.28      764.26     52.37 o
  -4   7   7       72.78       89.83     13.02 o
  -3   7   7      166.22       77.07     15.79 o
  -2   7   7      454.44      350.76     46.36 o
  -1   7   7       13.16       10.32     10.72 o
   0   7   7       73.17       59.22     13.85 o
   1   7   7       39.93       51.75     12.59 o
   2   7   7      253.72      162.66     25.98 o
   3   7   7       26.94       40.03     14.25 o
   4   7   7      132.54       75.13     17.78 o
   5   7   7      132.82      207.75     32.37 o
   6   7   7       48.46      117.92     44.66 o
   7   7   7      403.30      455.10     62.35 o
   8   7   7       19.75       39.45     16.49 o
   9   7   7     1295.56     1030.72     88.37 o
  10   7   7     1006.42     1089.49     93.57 o
  11   7   7        4.35       11.58     11.69 o
  12   7   7      113.34      133.05     19.33 o
  13   7   7       96.20      144.28     24.31 o
  14   7   7       47.71      -13.65     24.05 o
 -11   8   7       48.23       33.84     28.77 o
 -10   8   7        6.69       -7.33     22.05 o
  -9   8   7      299.43      234.00     41.10 o
  -8   8   7      987.41      852.26    105.84 o
  -7   8   7      347.07      418.02     64.61 o
  -6   8   7      957.10     1138.38    178.28 o
  -5   8   7      528.94      449.49     41.39 o
  -4   8   7      224.05      155.22     18.34 o
  -3   8   7      163.83      174.49     19.15 o
  -2   8   7       23.23       21.11     11.79 o
  -1   8   7      409.21      313.46     43.03 o
   0   8   7       26.42       15.85     10.59 o
   1   8   7       53.16       79.46     16.99 o
   3   8   7       37.56       10.86     11.26 o
   4   8   7      523.75      387.13     51.62 o
   5   8   7      760.07      796.26    111.60 o
   6   8   7       29.64       21.66      8.53 o
   7   8   7      299.19      290.73     28.91 o
   8   8   7       43.50       61.67     12.31 o
   9   8   7       65.51      152.58     19.39 o
  10   8   7      542.34      597.37     54.35 o
  11   8   7      416.35      447.98     43.26 o
  12   8   7       55.36      127.47     23.05 o
  13   8   7      265.13      303.57     58.98 o
  14   8   7        1.51       27.32     26.94 o
 -11   9   7       27.46      -18.58     27.91 o
 -10   9   7      110.32       67.27     31.97 o
  -9   9   7       54.36       47.63     25.98 o
  -8   9   7      195.58      141.81     31.77 o
  -7   9   7        2.39      -17.82     11.88 o
  -6   9   7      249.95      250.57     38.67 o
  -5   9   7       22.35       19.52     10.78 o
  -4   9   7      154.22      147.49     18.18 o
  -3   9   7      153.74      149.51     17.87 o
  -2   9   7      279.70      284.64     27.91 o
  -1   9   7       59.57       48.76     16.59 o
   0   9   7      168.50      197.89     31.31 o
   1   9   7      434.33      317.92     44.36 o
   2   9   7      158.99      177.65     29.37 o
   3   9   7      121.20       97.91     20.18 o
   4   9   7      543.84      512.75     66.41 o
   5   9   7      164.44      171.31     45.16 o
   6   9   7      327.81      492.33     44.75 o
   7   9   7      254.66      311.74     30.95 o
   8   9   7      193.59      234.29     25.13 o
   9   9   7       30.61       76.22     17.75 o
  10   9   7       45.22      130.45     19.22 o
  11   9   7      155.11      445.06     43.56 o
  12   9   7        0.30      114.22     32.21 o
  13   9   7      148.04      358.05     46.53 o
 -10  10   7        2.40      -32.84     28.84 o
  -9  10   7       19.39       11.46     24.45 o
  -8  10   7        8.12       12.66     22.71 o
  -7  10   7        2.39       -8.90     12.14 o
  -6  10   7      304.78      287.83     30.72 o
  -5  10   7      347.13      285.76     29.97 o
  -4  10   7        0.08        7.29     10.09 o
  -3  10   7      125.54       96.03     15.41 o
  -2  10   7      655.22      518.22     68.61 o
  -1  10   7      228.73      274.89     40.83 o
   0  10   7        8.86       16.12     13.65 o
   1  10   7        9.67       13.45     13.52 o
   2  10   7      116.20      242.26     36.43 o
   4  10   7      387.37      527.47     69.07 o
   5  10   7       15.36      363.75     50.96 o
   6  10   7      636.65      781.63     68.39 o
   7  10   7      760.92     1153.43     98.64 o
   8  10   7      155.88      211.46     24.18 o
   9  10   7       95.53      308.30     32.17 o
  10  10   7        1.86       35.88     16.59 o
  11  10   7      135.11      233.60     27.58 o
  12  10   7      207.31      254.25     30.50 o
  13  10   7        4.57      -13.19     15.40 o
  -9  11   7       36.68       14.45     27.38 o
  -8  11   7       64.24       49.56     28.64 o
  -7  11   7        1.55        4.59     42.13 o
  -6  11   7       16.30       18.72     20.38 o
  -5  11   7        0.00       39.83     19.92 o
  -4  11   7       75.94      109.17     24.85 o
  -3  11   7      728.40      559.78     74.47 o
  -2  11   7      254.43      257.24     41.03 o
  -1  11   7     1167.05     1022.18    128.75 o
   0  11   7      569.32      616.60     80.73 o
   1  11   7      776.99      637.51     83.26 o
   2  11   7      138.20      224.67     37.30 o
   4  11   7        6.10       21.45     15.19 o
   5  11   7        0.78       -1.87      7.90 o
   6  11   7       59.07      131.13     17.44 o
   7  11   7       13.35       63.24     15.69 o
   8  11   7       93.24      289.53     30.92 o
   9  11   7        6.40       -2.67     11.42 o
  10  11   7        0.58       -6.16     11.54 o
  11  11   7       54.14       57.69     16.32 o
  12  11   7       18.19       48.51     16.87 o
  -7  12   7      255.02      175.98     36.24 o
  -6  12   7       48.06       52.42     21.85 o
  -5  12   7        1.55       26.51     18.38 o
  -4  12   7       85.90       66.21     23.45 o
  -3  12   7       11.14       15.59     18.25 o
  -2  12   7       93.25       98.51     25.11 o
  -1  12   7        6.00      -13.92     14.85 o
   0  12   7        0.08       14.25     16.32 o
   1  12   7       23.84       52.75     18.52 o
   2  12   7       22.04       30.84     19.52 o
   3  12   7      171.80      259.57     42.90 o
   4  12   7       17.49      179.18     31.77 o
   5  12   7      274.57      314.67     35.24 o
   6  12   7        0.61      291.68     44.03 o
   7  12   7        0.80       68.07     21.31 o
   8  12   7      326.10      316.34     32.66 o
   9  12   7      229.40      317.08     33.85 o
  10  12   7       12.49       15.11     12.82 o
  11  12   7       14.54       36.63     14.97 o
  -7  13   7        7.91      110.44     28.84 o
  -6  13   7       51.59       67.87     24.65 o
  -5  13   7       42.57       63.08     24.58 o
  -4  13   7       13.02        1.73     17.85 o
  -3  13   7       49.06       32.31     19.85 o
  -2  13   7        6.70       46.09     20.45 o
  -1  13   7       10.53       26.78     18.25 o
   0  13   7       23.75       10.86     17.52 o
   1  13   7        2.46       67.81     20.58 o
   2  13   7       98.42      130.49     29.51 o
   3  13   7      298.86      389.66     57.42 o
   4  13   7       50.28      133.15     25.84 o
   5  13   7      137.21      158.99     30.71 o
   6  13   7        3.00       -5.48      9.57 o
   7  13   7       12.13       14.39     11.33 o
   8  13   7       80.88      127.34     19.41 o
   9  13   7       39.74       50.78     14.53 o
  10  13   7       83.08       85.41     17.66 o
  -5  14   7       24.86       28.24     21.58 o
  -4  14   7       18.14        5.99     19.52 o
  -3  14   7        5.44       -6.19     18.72 o
  -2  14   7        0.43        5.60     19.85 o
  -1  14   7        1.52       58.48     20.65 o
   0  14   7       27.26       48.36     21.78 o
   1  14   7      296.10      266.23     43.30 o
   2  14   7       58.62       60.68     23.85 o
   3  14   7      585.54      586.89     80.60 o
   5  14   7       60.51       76.60     23.11 o
   6  14   7       18.27       39.70     12.50 o
   7  14   7        0.68       -2.79     11.30 o
   8  14   7        9.33        4.52     11.79 o
   9  14   7       51.73       86.85     37.43 o
  -3  15   7       22.51      -11.79     19.32 o
  -2  15   7       48.65       86.26     25.91 o
  -1  15   7       11.92      155.26     32.77 o
   0  15   7        0.48      -13.79     18.58 o
   1  15   7        8.38       78.13     26.11 o
   2  15   7       47.01       90.52     26.84 o
   3  15   7       43.96       36.30     24.98 o
   5  15   7        1.94        7.73     20.65 o
   6  15   7       11.28       -5.06     18.92 o
   7  15   7        9.55       -6.50     10.53 o
  -5 -12   8        4.01       -8.06     10.39 o
  -4 -12   8        1.03        6.19     11.06 o
  -3 -12   8       29.82       16.99     12.66 o
  -2 -12   8        0.00        7.66     17.05 o
  -1 -12   8       10.03        4.46     17.58 o
   0 -12   8        0.56      -13.26     14.25 o
   1 -12   8        0.51      -12.19     14.05 o
   2 -12   8       35.30       25.84     16.99 o
   3 -12   8       20.60       38.83     19.52 o
  -7 -11   8       14.17       19.05     13.52 o
  -6 -11   8       83.28       72.47     18.92 o
  -5 -11   8      190.82      197.49     31.17 o
  -4 -11   8       23.20       19.72     11.52 o
  -3 -11   8      110.92       74.67     17.58 o
  -2 -11   8       44.76       44.75     11.47 o
  -1 -11   8       42.94       40.30     17.85 o
   0 -11   8        1.73       16.19     16.19 o
   1 -11   8       39.45       25.18     16.92 o
   2 -11   8      103.76       80.86     21.71 o
   3 -11   8       16.99       29.84     17.78 o
   4 -11   8       33.64       47.49     19.65 o
   5 -11   8        0.32       19.98     18.58 o
  -9 -10   8       20.99       19.78     14.52 o
  -8 -10   8      564.33      542.46     69.67 o
  -7 -10   8      183.27      160.26     27.44 o
  -6 -10   8       16.42       12.39     11.06 o
  -5 -10   8        8.81       20.12     11.66 o
  -4 -10   8      206.34      188.97     29.44 o
  -3 -10   8       64.35       60.16     11.84 o
  -2 -10   8      377.96      344.49     33.89 o
  -1 -10   8        2.65        7.47      7.88 o
   0 -10   8        5.15       10.19     13.92 o
   1 -10   8       16.11       25.44     14.85 o
   2 -10   8       11.13       23.51     15.52 o
   3 -10   8        4.53        6.66     14.72 o
   4 -10   8       31.65       20.92     17.05 o
   5 -10   8      376.93      315.92     48.76 o
   6 -10   8       26.06       64.94     24.71 o
   7 -10   8       43.91       31.04     23.85 o
 -10  -9   8      220.48      199.63     33.70 o
  -9  -9   8       46.96       61.41     17.38 o
  -8  -9   8       27.54       41.56     14.85 o
  -7  -9   8      199.76      249.92     36.43 o
  -6  -9   8      142.60      116.96     21.78 o
  -5  -9   8      437.13      427.69     54.95 o
  -4  -9   8      122.61      139.48     23.78 o
  -3  -9   8      744.59      794.34     69.10 o
  -2  -9   8        0.29        5.07      8.12 o
  -1  -9   8       52.85       30.79      9.47 o
   0  -9   8       14.40        2.14     12.12 o
   1  -9   8       22.37       41.16     16.05 o
   2  -9   8       25.63       30.31     15.32 o
   3  -9   8        0.00      -13.72     13.26 o
   4  -9   8       19.15       46.23     18.85 o
   5  -9   8        2.64       12.99     17.98 o
   6  -9   8       23.27       54.62     21.71 o
   7  -9   8       12.32       27.44     22.58 o
   8  -9   8      159.76      147.74     34.70 o
   9  -9   8        3.79       45.76     24.78 o
 -11  -8   8        0.68       -2.06     12.32 o
 -10  -8   8      103.49      124.49     24.45 o
  -9  -8   8       89.50       83.19     19.45 o
  -8  -8   8       17.90        8.59     11.72 o
  -7  -8   8      356.77      302.20     42.10 o
  -6  -8   8      145.17      140.01     23.65 o
  -5  -8   8       28.30       24.45     11.66 o
  -4  -8   8       21.64       38.37     12.92 o
  -3  -8   8       15.94       24.61      8.85 o
  -2  -8   8     1741.66     1723.72    144.82 o
  -1  -8   8     2248.99     2217.94    184.51 o
   0  -8   8      712.87      690.98     60.09 o
   1  -8   8      260.02      185.95     19.73 o
   2  -8   8      740.13      592.88     77.33 o
   3  -8   8       14.19       20.58     14.45 o
   4  -8   8      498.68      527.34     71.14 o
   5  -8   8      117.68      111.50     26.78 o
   6  -8   8        0.46        9.59     17.78 o
   7  -8   8        3.15      -10.72     17.98 o
   8  -8   8      262.38      335.51     52.09 o
   9  -8   8       58.87       96.78     26.84 o
  10  -8   8        8.32       45.83     23.78 o
 -11  -7   8       81.02       45.43     16.85 o
 -10  -7   8        0.39       -4.73     10.99 o
  -9  -7   8      104.92       86.32     19.12 o
  -8  -7   8      559.88      576.56     71.80 o
  -7  -7   8     1111.91     1098.84    129.22 o
  -6  -7   8      315.37      297.54     40.36 o
  -5  -7   8        0.11       -2.66      8.93 o
  -4  -7   8     1748.39     1686.53    193.70 o
  -3  -7   8      190.14      192.70     20.32 o
  -2  -7   8        0.03        6.53      6.80 o
  -1  -7   8       51.04       55.41      9.63 o
   0  -7   8        0.47       -6.24      5.89 o
   1  -7   8       17.89       34.99      8.99 o
   2  -7   8      553.62      458.24     40.58 o
   3  -7   8      274.32      280.56     41.16 o
   4  -7   8      301.61      258.77     40.30 o
   5  -7   8     3338.71     3030.23    370.21 o
   6  -7   8      570.21      612.53     82.26 o
   7  -7   8       80.09       80.40     25.71 o
   8  -7   8        0.25       -2.73     18.58 o
   9  -7   8       34.55       56.95     23.78 o
  10  -7   8      139.42      192.43     38.43 o
  11  -7   8       60.61       67.41     26.04 o
 -12  -6   8        4.27        1.27     13.99 o
 -11  -6   8       98.16       88.72     20.05 o
 -10  -6   8       17.41       15.72     12.46 o
  -9  -6   8      336.08      356.69     48.02 o
  -8  -6   8      583.25      591.02     73.07 o
  -7  -6   8      310.52      289.61     40.30 o
  -6  -6   8       88.36       68.41     15.45 o
  -5  -6   8       13.91       10.12     10.26 o
  -4  -6   8       30.26       27.25      6.84 o
  -3  -6   8       45.92       30.77      7.53 o
  -2  -6   8      187.46      154.80     16.82 o
  -1  -6   8        6.81        0.75      5.22 o
   0  -6   8      175.18      206.55     20.50 o
   1  -6   8      221.32      192.50     19.23 o
   2  -6   8       15.23       23.25      6.37 o
   3  -6   8     2496.43     2158.45    263.97 o
   4  -6   8      422.74      341.50     48.69 o
   5  -6   8     1524.02     1296.34    161.86 o
   6  -6   8       63.00       56.48     21.71 o
   7  -6   8        2.94        3.40     18.58 o
   8  -6   8      540.51      450.67     64.21 o
   9  -6   8      125.39      206.35     38.77 o
  10  -6   8       32.62       38.77     22.78 o
  11  -6   8      189.00      236.18     34.87 o
 -13  -5   8        2.66       -2.80     12.99 o
 -12  -5   8       23.51       10.92     13.12 o
 -11  -5   8        3.66       -4.53     10.59 o
 -10  -5   8       24.45       19.25     13.39 o
  -9  -5   8      883.33      814.96     97.65 o
  -8  -5   8      649.06      560.58     69.01 o
  -7  -5   8       44.02       37.10     13.59 o
  -6  -5   8     1605.34     1634.78    187.64 o
  -5  -5   8      271.42      284.55     37.23 o
  -4  -5   8       47.38       26.93      6.33 o
  -3  -5   8      596.44      585.25     50.48 o
  -2  -5   8      213.93      232.46     22.20 o
  -1  -5   8        3.25        3.12      4.84 o
   0  -5   8       35.08       27.71      6.35 o
   1  -5   8       23.22       23.94      5.74 o
   2  -5   8      513.78      392.90     34.69 o
   3  -5   8       69.34       65.86      8.78 o
   4  -5   8     1367.53     1415.83    174.98 o
   5  -5   8       33.28       44.63     17.72 o
   6  -5   8      755.76      789.65    102.11 o
   7  -5   8        4.64       -6.93     17.38 o
   8  -5   8       92.31      112.24     27.64 o
   9  -5   8      119.58      146.54     31.77 o
  10  -5   8      133.40      117.02     22.31 o
  11  -5   8       59.43       81.79     18.06 o
  12  -5   8       11.11       58.27     28.28 o
 -13  -4   8       21.67       16.65     14.85 o
 -12  -4   8       10.62       26.18     14.19 o
 -11  -4   8      143.12      131.11     18.95 o
 -10  -4   8       23.63       47.60     15.49 o
  -9  -4   8      783.31      769.33    104.71 o
  -8  -4   8      207.64      220.01     31.77 o
  -7  -4   8      291.20      264.44     35.77 o
  -6  -4   8       21.21        9.79      8.73 o
  -5  -4   8       60.96       30.71      9.66 o
  -4  -4   8      447.73      349.95     42.83 o
  -3  -4   8      294.28      280.22     25.47 o
  -2  -4   8      285.87      255.14     23.67 o
  -1  -4   8      266.18      282.26     25.80 o
   0  -4   8      170.34      122.86     13.13 o
   1  -4   8      320.04      390.93     34.19 o
   2  -4   8      185.13      175.34     17.41 o
   3  -4   8       23.38       13.39      5.05 o
   4  -4   8       16.73       -5.07      3.76 o
   5  -4   8      319.99      434.35     58.42 o
   6  -4   8      254.88      241.86     38.77 o
   7  -4   8      114.38      140.54     29.11 o
   8  -4   8       82.67       96.92     25.18 o
   9  -4   8      289.64      320.84     32.75 o
  10  -4   8       15.25       55.09     15.43 o
  11  -4   8       96.62       93.83     20.45 o
  12  -4   8      221.55      221.66     27.52 o
  13  -4   8      479.06      602.15     57.01 o
 -13  -3   8       16.98       18.03     12.36 o
 -12  -3   8        2.85       -2.07     10.45 o
 -11  -3   8       19.43       25.00     10.82 o
 -10  -3   8       59.00       66.71     12.71 o
  -9  -3   8      786.73      807.05     74.50 o
  -8  -3   8     1462.61     1464.52    168.65 o
  -7  -3   8      636.77      439.75     54.22 o
  -6  -3   8      431.36      348.50     43.76 o
  -5  -3   8       99.19       86.06     14.72 o
  -4  -3   8        3.78        5.68      3.64 o
  -3  -3   8      795.16      908.91     76.16 o
  -2  -3   8     1690.64     1729.52    143.42 o
  -1  -3   8      991.95     1112.26     92.65 o
   0  -3   8      488.08      466.14     39.82 o
   1  -3   8       97.66       88.19     10.19 o
   2  -3   8      167.03      207.59     19.57 o
   3  -3   8       48.51       77.62      9.62 o
   4  -3   8        7.36       -1.18      3.87 o
   5  -3   8      272.08      297.95     34.17 o
   6  -3   8       44.73       80.40     20.05 o
   7  -3   8      102.55      231.73     37.17 o
   8  -3   8        0.21       -3.06     15.32 o
   9  -3   8       98.26      124.97     25.21 o
  10  -3   8     1035.29      881.34    103.21 o
  11  -3   8      603.44      565.06     52.58 o
  12  -3   8      117.95      212.53     65.98 o
  13  -3   8       32.82       62.06     17.26 o
 -13  -2   8        5.86        5.73     10.84 o
 -12  -2   8       42.31       41.41     12.24 o
 -11  -2   8       15.94       22.04      9.95 o
 -10  -2   8        4.14        1.98      8.99 o
  -9  -2   8       12.92       18.12      9.31 o
  -8  -2   8       53.00       67.94     15.19 o
  -7  -2   8      793.03      751.94     88.39 o
  -6  -2   8      176.94      155.53     23.18 o
  -5  -2   8        8.69       11.12      7.86 o
  -4  -2   8      767.42      686.60     79.93 o
  -3  -2   8       39.84       35.65      6.83 o
  -2  -2   8      174.50      251.09     22.82 o
  -1  -2   8     2976.24     3564.90    293.42 o
   0  -2   8      653.38      691.53     58.47 o
   1  -2   8      814.83      875.65     73.64 o
   2  -2   8     3099.69     3827.34    315.02 o
   3  -2   8      368.50      284.24     26.24 o
   4  -2   8       13.72       -2.00      3.87 o
   5  -2   8      507.04      710.14     73.80 o
   6  -2   8       36.98       23.11     14.05 o
   7  -2   8       76.27      146.67     26.38 o
   8  -2   8      593.07      564.87     50.37 o
   9  -2   8      204.62      134.64     26.31 o
  10  -2   8      177.85      172.22     21.79 o
  11  -2   8        0.01       -4.15     12.22 o
  12  -2   8      281.87      324.10     33.92 o
  13  -2   8        0.38       42.51     23.95 o
  14  -2   8        2.19       10.70     20.22 o
 -14  -1   8        0.67       11.46     20.98 o
 -13  -1   8        8.74        5.99     20.65 o
 -12  -1   8       42.64       44.65     12.54 o
 -11  -1   8      308.16      283.47     29.40 o
 -10  -1   8        4.88        5.96      8.88 o
  -9  -1   8      196.83      182.40     21.04 o
  -8  -1   8      404.26      423.83     52.35 o
  -7  -1   8        2.14      -11.09      7.39 o
  -6  -1   8        3.15       -0.33      6.93 o
  -5  -1   8       48.47       33.44      9.19 o
  -4  -1   8      141.37      187.90     24.85 o
  -3  -1   8     1593.13     2002.98    165.50 o
  -2  -1   8     1566.49     1869.68    154.69 o
  -1  -1   8     1591.21     1948.25    161.08 o
   0  -1   8       29.11       42.16      7.16 o
   1  -1   8     2800.39     3647.99    300.47 o
   2  -1   8     1908.37     2863.93    236.29 o
   3  -1   8        6.63        4.02      4.12 o
   4  -1   8      244.01      208.61     19.96 o
   5  -1   8     1195.90     1228.69    102.02 o
   6  -1   8      647.90     1075.16     96.82 o
   7  -1   8       60.97       47.16     13.45 o
   8  -1   8        3.77       13.59      9.06 o
   9  -1   8       24.90       12.20     10.92 o
  10  -1   8       36.64       83.71     25.28 o
  11  -1   8       66.35       59.81     14.60 o
  12  -1   8        1.88        9.62     12.66 o
  13  -1   8        0.01        9.76     13.98 o
  14  -1   8      152.31      215.55     26.60 o
 -14   0   8       82.21       67.34     28.24 o
 -13   0   8      125.37      140.74     31.44 o
 -12   0   8       40.02       24.98     20.32 o
 -11   0   8      258.20      279.67     29.09 o
 -10   0   8       73.73       84.43     14.23 o
  -9   0   8       28.17       40.66     10.35 o
  -8   0   8      135.73      122.76     19.65 o
  -7   0   8       18.05       16.25     10.46 o
  -6   0   8       92.28      107.71     16.59 o
  -5   0   8       95.88       81.13     13.45 o
  -4   0   8      550.83      530.20     62.48 o
  -3   0   8     3804.13     4741.47    532.87 o
  -2   0   8      498.64      546.49     46.29 o
  -1   0   8      430.37      576.05     48.62 o
   0   0   8     2874.93     3397.32    278.74 o
   1   0   8       70.67       94.88     10.50 o
   2   0   8      288.02      146.73     14.68 o
   3   0   8     3801.47     4171.53    342.00 o
   4   0   8     2594.19     2651.82    321.25 o
   5   0   8     2552.71     2476.24    300.14 o
   6   0   8      221.50      256.64     35.97 o
   7   0   8       55.83       26.18     10.72 o
   8   0   8        0.43        1.47      9.59 o
   9   0   8       66.03      115.85     15.92 o
  10   0   8      684.27      543.66    107.17 o
  11   0   8       87.57       64.55     14.31 o
  12   0   8        4.83        5.80     13.39 o
  13   0   8      214.70      163.32     22.67 o
  14   0   8      127.00      124.03     26.24 o
 -14   1   8       76.84       70.67     28.84 o
 -13   1   8        1.74      -10.06     18.18 o
 -12   1   8      112.88      122.09     28.58 o
 -11   1   8       12.66       14.59      9.82 o
 -10   1   8       37.64       38.80     11.02 o
  -9   1   8       85.79       72.83     12.90 o
  -8   1   8      207.01      275.40     39.60 o
  -7   1   8      209.38      143.41     21.58 o
  -6   1   8        1.23       -5.40      6.19 o
  -5   1   8     1391.69     1629.18    185.04 o
  -4   1   8        6.82       -0.27      6.79 o
  -3   1   8     2267.72     2499.69    204.05 o
  -2   1   8      426.85      546.80     46.48 o
  -1   1   8        2.43       10.10      3.71 o
   0   1   8      245.20      227.75     20.58 o
   1   1   8        2.05       -2.56      2.79 o
   2   1   8     1792.79     1508.62    183.17 o
   3   1   8      945.57      955.50    117.16 o
   4   1   8     1864.36     1508.62    183.57 o
   5   1   8     2832.64     2477.44    299.87 o
   6   1   8     2938.24     2513.21    304.20 o
   7   1   8       90.01       18.78      9.13 o
   8   1   8      159.61       92.65     16.72 o
   9   1   8      324.52      295.58     28.38 o
  10   1   8        0.07       -8.62      9.72 o
  11   1   8      114.78       92.88     14.61 o
  12   1   8      221.16      147.43     19.77 o
  13   1   8       98.76       96.64     16.76 o
  14   1   8        2.04       32.43     14.47 o
  15   1   8      146.51      148.38     45.59 o
 -13   2   8       12.76        8.66     20.92 o
 -12   2   8      109.06       90.32     26.31 o
 -11   2   8        9.11        4.80     16.05 o
 -10   2   8      112.37      110.37     15.98 o
  -9   2   8      832.31      870.13     73.93 o
  -8   2   8      898.25      952.84     79.57 o
  -7   2   8     2013.78     2275.28    257.78 o
  -6   2   8      385.81      492.10     58.55 o
  -5   2   8      500.61      563.11     66.48 o
  -4   2   8      466.83      506.48     43.13 o
  -3   2   8      427.68      567.40     48.06 o
  -2   2   8      666.39      814.08     68.09 o
  -1   2   8     1028.30     1098.17     91.40 o
   0   2   8      294.38      285.59     25.12 o
   1   2   8      229.94      209.22     28.04 o
   2   2   8      858.48      722.77     88.72 o
   3   2   8     4856.63     4544.37    548.39 o
   4   2   8        6.44        3.60      8.33 o
   5   2   8      385.56      365.95     46.56 o
   6   2   8      708.74      430.36     54.42 o
   7   2   8      247.63      154.87     23.31 o
   8   2   8        0.02        2.26      9.06 o
   9   2   8      654.72      446.48     57.08 o
  10   2   8     2047.35     1711.91    199.16 o
  11   2   8      467.37      269.72     27.30 o
  12   2   8        1.97      -15.22     10.15 o
  13   2   8       20.30       35.84     12.44 o
  14   2   8        7.43       65.80     50.56 o
  15   2   8        5.63       21.56     20.18 o
 -13   3   8        0.13      -20.45     16.85 o
 -12   3   8       26.35       29.71     19.58 o
 -11   3   8       50.36       26.44     20.12 o
 -10   3   8      742.88      599.48     77.67 o
  -9   3   8     2623.12     2911.04    234.21 o
  -8   3   8      138.03      162.86     19.08 o
  -7   3   8       27.97       49.09     11.79 o
  -6   3   8       83.21       95.92     15.99 o
  -5   3   8        9.39        4.65      4.51 o
  -4   3   8     1874.30     2675.27    302.07 o
  -3   3   8      187.93      225.94     21.15 o
  -2   3   8      606.69      622.55     53.03 o
  -1   3   8      286.76      305.07     39.97 o
   0   3   8     5678.65     6639.08    800.24 o
   1   3   8      409.84      505.43     63.14 o
   2   3   8      233.68      235.06     31.77 o
   3   3   8     6463.83     6420.34    774.06 o
   4   3   8     3764.39     3140.73    379.60 o
   5   3   8      352.01      411.31     52.22 o
   6   3   8       64.35       52.82     11.19 o
   7   3   8       85.04       93.98     15.45 o
   8   3   8      134.88       71.00     13.39 o
  10   3   8      408.98      350.75     71.50 o
  11   3   8       11.57       35.87     10.86 o
  12   3   8        9.61        2.79     10.03 o
  13   3   8        0.09       27.45     24.05 o
  14   3   8        5.41       15.15     13.12 o
  15   3   8      147.06      103.28     18.84 o
 -13   4   8       23.64       40.56     25.51 o
 -12   4   8       66.27       75.00     24.58 o
 -11   4   8      101.94       78.33     24.71 o
 -10   4   8      308.73      325.05     48.02 o
  -9   4   8      173.41      176.18     33.70 o
  -8   4   8       91.88       96.11     17.22 o
  -7   4   8       25.87       30.24     10.12 o
  -6   4   8      152.48      176.45     24.71 o
  -5   4   8      199.89      280.25     38.23 o
  -4   4   8      299.03      462.92     60.11 o
  -3   4   8       73.64       65.44      8.50 o
  -2   4   8        4.23        4.40      5.86 o
  -1   4   8     1529.08     1868.57    227.40 o
   0   4   8      399.64      544.73     69.41 o
   1   4   8       85.88      148.14     22.38 o
   2   4   8      890.92      608.07     76.53 o
   3   4   8       31.73       23.18     10.59 o
   4   4   8     2272.00     2650.76    321.12 o
   5   4   8      141.67       87.79     15.85 o
   8   4   8      218.99      110.90     18.58 o
  11   4   8      343.59      243.12     35.50 o
  12   4   8      281.75      247.10     60.68 o
  13   4   8       33.28       28.47     13.95 o
  14   4   8        5.27      -14.70     21.15 o
  15   4   8        4.85       21.69     15.16 o
 -13   5   8        0.11        6.46     24.91 o
 -12   5   8      169.62       79.46     27.04 o
 -11   5   8       11.06       -2.13     17.85 o
 -10   5   8      158.62      170.72     33.04 o
  -9   5   8       61.02       89.12     25.71 o
  -8   5   8     3995.26     4076.85    468.86 o
  -7   5   8       71.74       95.53     13.21 o
  -6   5   8      112.34      108.97     16.85 o
  -5   5   8      142.32      150.99     15.45 o
  -4   5   8     2976.71     3473.71    391.19 o
  -3   5   8      167.13      254.90     60.51 o
  -2   5   8      218.87      143.54     22.65 o
  -1   5   8       20.07        7.39      9.66 o
   0   5   8      181.90      137.95     21.98 o
   1   5   8     4759.80     4903.66    592.88 o
   2   5   8        1.93       12.66     10.72 o
   3   5   8     4274.61     4621.37    558.85 o
   4   5   8     2122.64     1957.83    238.46 o
   5   5   8        5.36        4.53     10.12 o
   6   5   8      201.86      253.05     35.10 o
   7   5   8       40.88       25.11     11.39 o
   8   5   8        7.82       43.36     12.92 o
   9   5   8      324.66      391.86     51.36 o
  10   5   8      945.53      867.58    107.71 o
  11   5   8      167.41      164.26     27.11 o
  12   5   8       74.27       45.63     18.25 o
  13   5   8        0.95      -26.08     17.38 o
  14   5   8       90.17      126.89     28.04 o
  15   5   8       37.77      -23.25     23.31 o
 -12   6   8      233.94      244.45     44.96 o
 -11   6   8       55.81       49.22     23.58 o
 -10   6   8        0.00        4.53     17.92 o
  -9   6   8       61.87       70.87     23.65 o
  -8   6   8      123.89      118.43     27.84 o
  -7   6   8      194.24      215.48     35.70 o
  -6   6   8        1.09        2.85      5.26 o
  -5   6   8      397.24      511.69     90.39 o
  -4   6   8       53.78       31.87      6.76 o
  -3   6   8       67.78       81.86     15.72 o
  -2   6   8      182.62      144.34     22.65 o
  -1   6   8       23.42       25.78      9.66 o
   0   6   8      146.94      104.11     18.12 o
   1   6   8        5.65       29.51     11.32 o
   2   6   8       97.30       95.18     18.25 o
   3   6   8     1968.36     1934.65    236.19 o
   4   6   8     2912.92     3022.97    366.95 o
   5   6   8     1198.27     1855.98    226.67 o
   6   6   8      445.53      437.75     56.88 o
   7   6   8     1373.89     1481.58    181.51 o
   8   6   8       31.38       50.36     13.92 o
   9   6   8      175.18      211.55     32.51 o
  10   6   8      348.80      395.86     53.35 o
  11   6   8       76.53       41.23     16.65 o
  12   6   8        0.49      -22.68     15.12 o
  13   6   8       42.43       -2.80     20.38 o
  14   6   8        1.42      -33.17     22.11 o
 -12   7   8       20.80        0.80     26.91 o
 -11   7   8      523.16      510.49     71.00 o
 -10   7   8       32.05       39.83     22.98 o
  -9   7   8       18.33       19.52     21.91 o
  -8   7   8        1.64      -19.92     17.65 o
  -7   7   8      207.69      214.75     35.50 o
  -6   7   8      548.80      501.57     43.53 o
  -5   7   8       91.68       99.42     10.08 o
  -4   7   8        4.86       -4.33     10.32 o
  -3   7   8       68.00       63.68     15.59 o
  -2   7   8      479.91      398.39     52.15 o
  -1   7   8      328.92      241.12     33.97 o
   0   7   8        0.24      -10.19      8.39 o
   1   7   8       13.89       10.66      9.53 o
   2   7   8        8.09       -8.99     10.06 o
   3   7   8        7.12       -7.53     11.06 o
   4   7   8     2012.16     2113.43    258.31 o
   5   7   8     2291.68     2238.85    273.30 o
   6   7   8      167.15      147.40     24.98 o
   7   7   8      682.37      818.62    102.64 o
   8   7   8      111.52      170.65     27.51 o
   9   7   8        5.11      714.38     90.99 o
  11   7   8        5.73       -4.55     16.65 o
  12   7   8       68.56      102.44     24.65 o
  13   7   8      118.89      114.17     27.78 o
  14   7   8        7.44      -32.87     21.91 o
 -11   8   8        0.01       18.18     26.38 o
 -10   8   8       81.30      108.37     29.37 o
  -9   8   8        1.34      -14.99     20.78 o
  -8   8   8      720.72      546.79     72.40 o
  -7   8   8       10.79       42.96     18.92 o
  -6   8   8      309.80      260.66     27.75 o
  -5   8   8      273.00      224.96     18.37 o
  -4   8   8      222.16      151.59     29.24 o
  -3   8   8      758.05      594.75     75.93 o
  -2   8   8       33.91       35.10     14.12 o
  -1   8   8        5.68       -8.59      9.92 o
   0   8   8      540.24      409.38     54.22 o
   2   8   8        1.04       -7.26      8.46 o
   3   8   8      523.04      435.82     57.88 o
   4   8   8      155.03      178.98     28.71 o
   5   8   8      337.37      838.67    105.84 o
   6   8   8       41.36       60.61     17.05 o
   7   8   8       47.02      238.19     35.70 o
   8   8   8       86.68      110.24     19.48 o
   9   8   8       23.21       82.89     21.61 o
  10   8   8      100.93      487.71     66.08 o
  11   8   8        0.02      263.04     41.63 o
  12   8   8        0.05       12.65     24.75 o
  13   8   8        9.43      197.42     60.05 o
  14   8   8       55.82       25.78     26.38 o
 -11   9   8        1.57      -34.57     23.05 o
 -10   9   8        4.43       -4.60     22.65 o
  -9   9   8      268.38      197.09     37.70 o
  -8   9   8       15.44       -2.73     19.58 o
  -7   9   8      706.41      613.80     78.60 o
  -6   9   8       36.56       51.34     13.73 o
  -5   9   8      959.50      819.21     71.95 o
  -4   9   8      107.67       84.34     13.82 o
  -3   9   8      103.00       91.40     14.02 o
  -2   9   8      769.27      611.33     78.46 o
  -1   9   8       75.28       54.69     16.52 o
   0   9   8     1164.94      955.83    119.70 o
   1   9   8      124.57      128.02     23.65 o
   3   9   8      147.19      192.17     30.24 o
   5   9   8      267.48      334.18     46.36 o
   6   9   8      203.74      382.00     52.35 o
   7   9   8       17.44      245.25     38.57 o
   8   9   8        1.40       89.95     28.71 o
   9   9   8       20.40       55.88     13.46 o
  10   9   8      107.00      203.58     42.06 o
  11   9   8        0.67       85.67     19.45 o
  12   9   8      101.82      112.03     19.87 o
  13   9   8       37.50      144.58     32.51 o
 -10  10   8      299.85      259.97     50.29 o
  -9  10   8      288.07      239.79     45.16 o
  -8  10   8       58.86       41.36     23.65 o
  -7  10   8       55.75       80.73     24.81 o
  -6  10   8       53.21       47.84     17.38 o
  -5  10   8        0.02        7.38     20.42 o
  -4  10   8      753.39      627.10     55.74 o
  -3  10   8       79.98       88.24     14.76 o
  -2  10   8     2399.35     2047.65    202.02 o
  -1  10   8      386.76      398.45     54.75 o
   0  10   8       10.87       21.25     14.72 o
   1  10   8      134.45      135.35     25.58 o
   3  10   8       79.68      528.81     68.87 o
   4  10   8      117.37      278.36     40.70 o
   5  10   8       90.00      115.03     23.85 o
   6  10   8       52.73      525.88     70.21 o
   7  10   8      318.60      859.05    109.57 o
   8  10   8      291.66      400.73     39.04 o
   9  10   8      280.03      413.77     40.64 o
  10  10   8      934.78     1051.48     91.87 o
  11  10   8        4.72       58.51     16.20 o
  12  10   8      501.21      754.48     69.13 o
  13  10   8       46.12       66.22     18.84 o
  -9  11   8        3.58      -36.27     24.18 o
  -8  11   8      179.55      146.07     35.44 o
  -7  11   8       19.50       24.01     20.02 o
  -6  11   8        2.09       15.82     18.42 o
  -5  11   8        1.52       16.99     18.52 o
  -4  11   8      156.83      152.93     29.91 o
  -3  11   8      826.60      660.36     85.99 o
  -2  11   8        0.19       -1.87     16.72 o
  -1  11   8      647.37      601.14     79.33 o
   0  11   8       11.90       98.91     23.58 o
   1  11   8     4103.10     3639.30    442.55 o
   2  11   8      149.64      254.31     40.17 o
   3  11   8     2166.72     1765.73    216.94 o
   4  11   8      254.30      154.87     28.04 o
   5  11   8      245.51      192.97     33.04 o
   6  11   8      247.23      235.39     37.83 o
   7  11   8       71.22       56.44     12.98 o
   8  11   8       40.78      102.04     16.49 o
   9  11   8      239.41      159.18     21.55 o
  10  11   8        3.73      -12.22     11.83 o
  11  11   8        0.66        9.04     14.23 o
  12  11   8       28.73       35.75     16.27 o
  -7  12   8      346.91      341.04     51.56 o
  -6  12   8      121.16      119.16     29.44 o
  -5  12   8       11.83       -5.99     17.58 o
  -4  12   8       72.24       55.75     21.65 o
  -3  12   8       43.81       32.04     18.85 o
  -2  12   8      552.32      399.12     56.62 o
  -1  12   8       13.98        0.73     16.59 o
   0  12   8      177.85      161.86     30.31 o
   1  12   8        3.11      -11.32     15.25 o
   2  12   8      125.88      142.48     29.17 o
   4  12   8      716.52      569.44     75.00 o
   5  12   8      187.57      375.41     52.89 o
   6  12   8      190.30      148.40     29.31 o
   7  12   8       23.10       36.17     19.38 o
   8  12   8      168.00      364.12     36.68 o
   9  12   8       22.01      108.07     17.99 o
  10  12   8       17.42       19.78     13.85 o
  11  12   8       29.39       36.05     16.15 o
  -7  13   8       23.82       70.34     26.58 o
  -6  13   8       64.67      101.11     28.84 o
  -5  13   8       98.08       97.25     27.31 o
  -4  13   8       23.03       22.31     21.38 o
  -3  13   8       33.96       59.15     22.31 o
  -2  13   8       29.19       30.17     19.52 o
  -1  13   8        2.55        0.80     16.25 o
   0  13   8       41.05       48.49     19.92 o
   1  13   8      115.29       96.92     24.98 o
   2  13   8       34.75      101.58     25.58 o
   4  13   8      161.39      140.21     28.38 o
   5  13   8       50.43      106.71     24.11 o
   6  13   8        7.89      -11.26     13.99 o
   7  13   8       36.60       45.23     18.65 o
   8  13   8       27.18       86.15     22.81 o
   9  13   8      304.73      272.84     30.66 o
  10  13   8       23.25       69.39     23.41 o
  -5  14   8        0.04       14.12     22.18 o
  -4  14   8        5.55       21.18     20.78 o
  -3  14   8       34.45       39.03     21.65 o
  -2  14   8        2.56      -24.18     17.12 o
  -1  14   8        1.74      -15.79     16.52 o
   0  14   8       19.12       27.51     19.65 o
   1  14   8      134.54      312.73     46.76 o
   2  14   8       73.41      117.10     28.51 o
   4  14   8        3.64       67.01     21.25 o
   5  14   8        5.34       46.96     19.72 o
   6  14   8       56.51       59.22     23.25 o
   7  14   8       20.28        9.72     19.58 o
   8  14   8       67.68       96.52     27.11 o
   9  14   8        0.09       -3.35     11.89 o
  -3  15   8       39.60       71.27     26.04 o
  -2  15   8       14.76       44.56     22.78 o
  -1  15   8        9.41       16.72     19.58 o
   0  15   8      113.71      120.30     29.44 o
   1  15   8       77.40       87.12     26.71 o
   2  15   8       81.70       85.93     26.24 o
   4  15   8       85.71       69.41     23.65 o
   5  15   8        4.59       -5.86     18.05 o
   6  15   8        6.54        1.00     20.05 o
   7  15   8        3.80        8.06     21.11 o
  -1 -12   9       15.34       23.31     18.92 o
   0 -12   9        2.19      -19.38     13.59 o
  -6 -11   9       23.24       26.38     13.99 o
  -5 -11   9       14.85       15.65     13.45 o
  -4 -11   9       85.21      120.03     23.18 o
  -3 -11   9       16.44       17.98     11.99 o
  -2 -11   9       53.62       44.00     11.61 o
  -1 -11   9       26.59       34.97     17.05 o
   0 -11   9        6.65        1.60     14.85 o
   1 -11   9       64.79       86.32     22.11 o
   2 -11   9       36.37       37.70     17.52 o
   3 -11   9       23.89        2.73     14.92 o
   4 -11   9       41.71       36.24     19.25 o
  -8 -10   9       71.74       82.06     20.72 o
  -7 -10   9       22.80       49.42     15.85 o
  -6 -10   9        4.72        4.86     12.19 o
  -5 -10   9        1.82        0.47     10.59 o
  -4 -10   9        0.09       -3.73     10.26 o
  -3 -10   9       32.17       28.44     12.59 o
  -2 -10   9       59.25       59.25     20.78 o
  -1 -10   9       17.02       20.88      9.04 o
   0 -10   9      252.60      224.87     37.23 o
   1 -10   9       14.11       -0.40     13.32 o
   2 -10   9       79.79       98.51     22.85 o
   3 -10   9       56.98       55.95     19.32 o
   4 -10   9        1.01        4.20     15.45 o
   5 -10   9       13.65        3.53     18.25 o
   6 -10   9        5.50        5.26     20.25 o
  -9  -9   9       25.22       46.03     16.32 o
  -8  -9   9       10.92        4.40     11.32 o
  -7  -9   9       78.25       79.60     18.92 o
  -6  -9   9       10.12       10.72     11.39 o
  -5  -9   9       69.79       78.20     17.78 o
  -4  -9   9        0.49        0.47      9.26 o
  -3  -9   9       13.84       12.72     11.06 o
  -2  -9   9      453.96      377.96     42.03 o
  -1  -9   9      144.74      132.64     16.60 o
   0  -9   9       20.01        9.19      7.62 o
   1  -9   9        6.45        7.33     11.99 o
   2  -9   9       18.32       12.39     13.99 o
   3  -9   9        0.88       -0.87     14.72 o
   4  -9   9        2.07       -6.46     15.05 o
   5  -9   9       27.31       17.19     18.78 o
   6  -9   9       11.79       37.37     21.91 o
   7  -9   9        2.36        5.06     20.58 o
   8  -9   9       32.99      114.83     31.04 o
 -10  -8   9       49.35       68.27     18.98 o
  -9  -8   9      227.66      217.61     34.37 o
  -8  -8   9       23.97       33.57     13.59 o
  -7  -8   9      139.40      106.04     20.78 o
  -6  -8   9       66.34       75.87     17.45 o
  -5  -8   9      174.71      187.77     29.04 o
  -4  -8   9      256.80      201.29     30.57 o
  -3  -8   9        0.07       -4.13      8.99 o
  -2  -8   9     1031.64      860.23     74.35 o
  -1  -8   9      360.18      273.60     27.48 o
   0  -8   9      409.35      411.75     37.67 o
   1  -8   9      159.60      175.23     19.01 o
   2  -8   9        0.23       10.79     13.06 o
   3  -8   9      124.57      148.34     27.51 o
   4  -8   9      810.75      740.69     96.38 o
   5  -8   9      118.03      110.50     26.98 o
   6  -8   9        3.96       25.31     20.05 o
   7  -8   9       14.48       37.90     19.85 o
   8  -8   9      224.39      224.34     41.90 o
   9  -8   9        0.74       59.75     26.38 o
 -11  -7   9       57.93       59.48     18.58 o
 -10  -7   9       89.27       77.40     19.12 o
  -9  -7   9       62.24       29.64     13.92 o
  -8  -7   9        7.82        6.26     10.72 o
  -7  -7   9      500.31      468.26     59.41 o
  -6  -7   9       19.18       13.59     12.06 o
  -5  -7   9      453.18      432.29     55.29 o
  -4  -7   9     2041.23     2090.64    239.12 o
  -3  -7   9      472.40      549.54     48.79 o
  -2  -7   9      190.18      196.22     20.95 o
  -1  -7   9       29.05       33.68      8.02 o
   0  -7   9      280.55      288.58     27.28 o
   1  -7   9      450.83      455.63     40.57 o
   2  -7   9        1.26       -1.00     11.12 o
   3  -7   9       70.40       63.54     17.98 o
   4  -7   9        1.47        2.73     14.52 o
   5  -7   9        6.58       20.65     18.18 o
   6  -7   9      196.33      220.67     39.30 o
   7  -7   9       38.08       75.93     25.18 o
   8  -7   9      216.92      299.67     49.42 o
   9  -7   9       64.94       68.21     26.91 o
  10  -7   9       22.93       28.44     22.85 o
 -12  -6   9        3.22        9.86     14.79 o
 -11  -6   9      190.00      185.77     30.64 o
 -10  -6   9       81.50       78.80     19.52 o
  -9  -6   9      178.88      144.47     24.91 o
  -8  -6   9       55.27       42.36     14.85 o
  -7  -6   9      644.23      647.04     78.86 o
  -6  -6   9      378.38      441.55     56.15 o
  -5  -6   9       85.52       60.55     14.52 o
  -4  -6   9      223.58      203.16     29.11 o
  -3  -6   9       15.37        8.75      6.38 o
  -2  -6   9        0.00       -2.81      5.66 o
  -1  -6   9        0.18       -1.11      5.55 o
   0  -6   9      452.38      426.44     42.63 o
   2  -6   9      575.47      495.03     43.53 o
   3  -6   9       79.40       69.67     17.19 o
   4  -6   9     1069.67     1079.93    135.68 o
   5  -6   9      153.72      156.66     29.04 o
   6  -6   9      198.39      213.28     36.83 o
   7  -6   9      132.56      142.94     31.77 o
   8  -6   9       96.55      110.04     27.38 o
   9  -6   9        1.00       20.38     20.58 o
  10  -6   9       47.76       60.55     24.05 o
  11  -6   9      301.24      313.19     49.56 o
 -12  -5   9       15.28        5.13     13.79 o
 -11  -5   9        2.01       -2.20     11.92 o
 -10  -5   9        5.12        2.73     11.39 o
  -9  -5   9      338.70      359.95     48.29 o
  -8  -5   9       21.39       20.05     12.19 o
  -7  -5   9        1.11       -0.40     10.32 o
  -6  -5   9      112.24      106.44     18.98 o
  -5  -5   9       13.43        3.86      8.66 o
  -4  -5   9      683.58      639.04     76.13 o
  -3  -5   9      169.03      167.79     17.31 o
  -2  -5   9      424.97      462.30     40.79 o
  -1  -5   9      432.29      415.79     36.74 o
   0  -5   9       18.53       25.72      6.60 o
   1  -5   9      924.26      813.14     68.69 o
   2  -5   9      347.58      297.88     27.11 o
   3  -5   9      454.34      467.09     41.00 o
   4  -5   9      857.33      904.01    114.23 o
   5  -5   9       15.21        4.00     15.65 o
   6  -5   9       77.88      125.09     26.71 o
   7  -5   9      132.83      209.88     37.77 o
   8  -5   9      179.83      256.31     44.09 o
   9  -5   9      298.05      311.86     49.36 o
  10  -5   9      138.30      167.25     34.50 o
  11  -5   9       48.24       62.01     24.18 o
  12  -5   9      303.33      252.51     43.76 o
 -13  -4   9       70.08       63.54     20.65 o
 -12  -4   9       17.10       22.71     15.52 o
 -11  -4   9        0.69        3.46     11.92 o
 -10  -4   9       13.57       26.44     10.67 o
  -9  -4   9      354.16      333.31     52.79 o
  -8  -4   9     1176.21     1159.46    135.42 o
  -7  -4   9      256.34      264.04     36.04 o
  -6  -4   9      584.87      501.16     61.35 o
  -5  -4   9      483.62      485.58     59.08 o
  -4  -4   9      684.44      665.89     78.53 o
  -3  -4   9      117.85      114.87     12.86 o
  -2  -4   9       33.04       23.67      6.58 o
  -1  -4   9      164.23      132.26     14.48 o
   0  -4   9       27.45       64.47      9.92 o
   1  -4   9        5.45        4.67      5.86 o
   2  -4   9      186.04      163.63     16.74 o
   3  -4   9      329.59      233.29     22.41 o
   4  -4   9        1.34       -0.78      4.46 o
   5  -4   9      166.11      216.08     35.24 o
   6  -4   9       46.91       38.57     19.18 o
   7  -4   9       63.79       76.60     24.18 o
   8  -4   9      421.20      439.42     62.55 o
   9  -4   9       30.07       46.89     23.05 o
  10  -4   9      470.31      519.28     71.54 o
  11  -4   9       77.37      131.75     31.17 o
  12  -4   9      386.43      331.91     50.02 o
 -13  -3   9       15.17        5.94     12.55 o
 -12  -3   9        0.36        4.63     10.65 o
 -11  -3   9       45.07       37.15     11.68 o
 -10  -3   9       12.48        7.27      9.56 o
  -9  -3   9       19.08        2.90      8.13 o
  -8  -3   9       22.96        3.93      9.53 o
  -7  -3   9      118.66      118.96     19.98 o
  -6  -3   9      498.74      319.12     40.76 o
  -5  -3   9       37.82       61.48     12.92 o
  -4  -3   9       45.22       46.36     10.86 o
  -3  -3   9      252.79      266.88     24.35 o
  -2  -3   9      137.03      165.42     16.59 o
  -1  -3   9      468.71      503.36     43.30 o
   0  -3   9     1313.71     1358.48    112.74 o
   1  -3   9      651.74      700.89     59.34 o
   2  -3   9       49.14       73.10      9.43 o
   3  -3   9        0.03        2.90      4.32 o
   4  -3   9      263.83      295.27     27.16 o
   5  -3   9      371.05      375.33     33.67 o
   6  -3   9        1.91       -6.26     14.32 o
   7  -3   9      214.43      209.88     36.17 o
   8  -3   9       77.41       69.07     22.31 o
   9  -3   9      234.82      258.77     42.16 o
  10  -3   9      452.06      379.07     54.62 o
  11  -3   9       40.58       94.92     25.24 o
  12  -3   9       15.45       48.20     15.98 o
  13  -3   9       78.64       78.04     19.22 o
 -13  -2   9      112.51       98.20     18.34 o
 -12  -2   9       27.22       37.82     12.89 o
 -11  -2   9       10.52       -2.16      9.51 o
 -10  -2   9      136.99      147.82     18.81 o
  -9  -2   9       81.09       67.33     13.32 o
  -8  -2   9       74.57       67.07     15.12 o
  -7  -2   9       23.82        8.86      8.99 o
  -6  -2   9      145.20      157.46     23.45 o
  -5  -2   9        6.82       24.51      8.93 o
  -4  -2   9        0.81       -4.60      5.93 o
  -3  -2   9      805.89      812.34     68.34 o
  -2  -2   9     3659.62     4378.02    360.64 o
  -1  -2   9     2070.35     2297.69    189.61 o
   0  -2   9     1132.61     1652.60    136.65 o
   1  -2   9      544.40      913.57     76.44 o
   2  -2   9      548.67      573.14     49.09 o
   3  -2   9       94.75       92.75     11.02 o
   4  -2   9       97.89      101.58     11.76 o
   5  -2   9        0.34       -4.32     10.66 o
   6  -2   9        0.12       -6.06     12.99 o
   7  -2   9      144.98      161.59     28.84 o
   8  -2   9      474.25      327.45     48.02 o
   9  -2   9      101.75       85.93     22.25 o
  10  -2   9        5.49       15.05     18.12 o
  11  -2   9        0.03       -1.91     12.36 o
  12  -2   9        8.99       49.52     24.18 o
  13  -2   9       43.62       84.85     24.65 o
 -13  -1   9        0.72      -18.05     18.38 o
 -12  -1   9      393.50      395.16     38.72 o
 -11  -1   9      220.48      249.81     27.56 o
 -10  -1   9       26.89       24.34     10.20 o
  -9  -1   9      245.16      223.10     23.57 o
  -8  -1   9      665.27      617.33     74.07 o
  -7  -1   9       61.94       52.89     13.85 o
  -6  -1   9      362.33      346.56     43.83 o
  -5  -1   9       17.18        1.73      7.19 o
  -4  -1   9      397.09      420.70     50.49 o
  -3  -1   9      919.78      897.73     75.08 o
  -2  -1   9      490.19      561.97     47.81 o
  -1  -1   9      318.42      495.83     42.51 o
   0  -1   9       59.22      105.79     11.64 o
   1  -1   9       13.03       72.76      9.18 o
   2  -1   9        0.80       -7.07      7.63 o
   3  -1   9      581.20      684.14     58.18 o
   4  -1   9        0.22       -1.89      4.24 o
   5  -1   9     1219.09     1186.40     98.48 o
   6  -1   9       14.61       11.56      6.86 o
   7  -1   9      108.01       91.59     19.92 o
   8  -1   9      921.96      831.74    104.58 o
   9  -1   9      174.12      201.82     32.70 o
  10  -1   9       10.55       12.86     15.45 o
  11  -1   9       26.94       51.45     13.54 o
  12  -1   9       60.57       52.55     14.75 o
  13  -1   9       20.12       38.29     15.16 o
  14  -1   9       19.51       50.76     27.48 o
 -13   0   9       75.63       69.61     26.11 o
 -12   0   9        2.86        6.19     17.12 o
 -11   0   9        3.08       -1.02     13.52 o
 -10   0   9       18.05        9.91      9.15 o
  -9   0   9     1160.81     1201.96    100.22 o
  -8   0   9      307.01      320.99     42.36 o
  -7   0   9      570.61      423.43     52.22 o
  -6   0   9      892.99      964.36    111.57 o
  -5   0   9      111.83      155.66     22.58 o
  -4   0   9       97.26      120.69     17.98 o
  -3   0   9      931.70      830.85     69.57 o
  -2   0   9      588.99      636.52     53.74 o
  -1   0   9       92.22       97.30     10.35 o
   0   0   9      911.84     1203.80     99.51 o
   1   0   9      339.57      366.82     32.18 o
   2   0   9     4257.69     4666.85    384.21 o
   3   0   9      565.58      748.32     63.25 o
   4   0   9      365.25      149.43     15.51 o
   5   0   9     2861.39     3382.65    409.44 o
   6   0   9     1299.84      960.50    118.63 o
   7   0   9      807.85      548.12     69.94 o
   8   0   9      609.01      487.11     62.48 o
   9   0   9       83.14       88.06     18.98 o
  10   0   9        6.75       26.18     14.52 o
  11   0   9      288.22      280.20     32.01 o
  12   0   9        1.11        8.77     11.63 o
  13   0   9      100.13       86.31     17.30 o
  14   0   9        3.82       31.70     15.59 o
 -13   1   9      165.55      170.78     36.70 o
 -12   1   9       56.33       72.87     24.98 o
 -11   1   9        1.44        4.10     10.18 o
 -10   1   9        8.42       10.59      9.61 o
  -9   1   9      641.20      658.65     57.75 o
  -8   1   9     1661.02     1842.93    210.35 o
  -7   1   9       70.95       64.54     14.45 o
  -6   1   9      492.50      545.99     64.88 o
  -5   1   9       25.41       26.64      8.53 o
  -4   1   9      481.94      515.55     61.15 o
  -3   1   9     1353.43     1605.44    131.52 o
  -2   1   9       14.94        1.07      4.16 o
  -1   1   9      139.21      178.86     17.02 o
   0   1   9       75.20       56.39      8.96 o
   1   1   9       85.73       74.40      8.65 o
   2   1   9       25.39        1.32      4.13 o
   3   1   9      107.48      140.54     21.65 o
   4   1   9      573.08      511.82     64.28 o
   5   1   9     1472.70     1269.23    155.06 o
   6   1   9     1526.91     1241.85    151.67 o
   7   1   9      160.93      148.07     23.38 o
   8   1   9       42.86       11.99     10.26 o
   9   1   9      137.33       98.71     18.52 o
  10   1   9       26.76      -16.99     11.32 o
  11   1   9        5.00       21.98     14.72 o
  12   1   9       23.30       25.81     11.89 o
  13   1   9      111.16       65.37     15.18 o
  14   1   9       31.78       31.11     14.42 o
 -13   2   9        8.98       24.18     22.25 o
 -12   2   9        4.49       15.72     19.18 o
 -11   2   9       13.73       17.05     17.52 o
 -10   2   9      119.03      123.34     17.43 o
  -9   2   9      158.77      134.12     17.99 o
  -8   2   9     1524.45     1661.49    190.17 o
  -7   2   9     2049.07     2398.51    271.83 o
  -6   2   9      931.83     1091.05    125.69 o
  -5   2   9        5.75        7.13      7.59 o
  -4   2   9     1172.69     1415.30    161.26 o
  -3   2   9      637.19      578.21     49.13 o
  -2   2   9     1373.17     1583.20    131.23 o
  -1   2   9      411.42      523.70     44.70 o
   0   2   9      222.84      237.40     21.56 o
   1   2   9     2820.60     3146.79    380.14 o
   2   2   9     2628.92     2762.79    333.98 o
   3   2   9      602.85      524.88     65.74 o
   4   2   9       10.26        1.93      8.93 o
   5   2   9       45.55       24.31      8.99 o
   6   2   9      336.90      327.05     42.36 o
   7   2   9      170.80      120.69     19.85 o
   8   2   9       12.79       35.84     11.79 o
   9   2   9      372.69      221.81     31.57 o
  11   2   9       51.80       51.16     15.05 o
  12   2   9      192.32      113.10     23.25 o
  13   2   9       18.65       28.73     12.84 o
  14   2   9      169.35      128.56     20.05 o
 -13   3   9      149.62      132.08     32.57 o
 -12   3   9       34.41       37.10     21.91 o
 -11   3   9        9.87       14.79     17.45 o
 -10   3   9      770.17      775.26     97.71 o
  -9   3   9     2722.85     2791.53    224.84 o
  -8   3   9      915.84      937.27     78.95 o
  -7   3   9       36.60       39.17     11.52 o
  -6   3   9       69.46       91.72     15.52 o
  -5   3   9      273.00      365.75     45.09 o
  -4   3   9      359.21      496.60     42.97 o
  -3   3   9      484.20      685.32     58.09 o
  -2   3   9     2615.67     3089.36    254.98 o
  -1   3   9     2265.95     3101.87    256.01 o
   0   3   9       78.64      120.76     18.25 o
   1   3   9      107.41      162.33     24.51 o
   2   3   9      498.94      601.74     75.13 o
   3   3   9      321.04      336.51     44.16 o
   4   3   9       61.59       17.58      8.19 o
   5   3   9      327.32      282.95     37.10 o
   6   3   9      773.60      454.14     57.55 o
   7   3   9        0.33        7.26      9.26 o
   8   3   9       94.99       67.94     14.39 o
   9   3   9        4.09       14.72     11.92 o
  10   3   9        6.53       23.78     12.46 o
  11   3   9       46.39        9.13     13.45 o
  12   3   9        0.32      -14.25     12.52 o
  13   3   9      588.74      326.78     45.09 o
  14   3   9       81.92       84.93     23.45 o
  15   3   9      507.58      432.76     59.55 o
 -13   4   9       60.17       51.02     26.38 o
 -12   4   9       31.28       24.31     21.31 o
 -11   4   9       95.45      120.10     27.84 o
 -10   4   9        1.59      -18.72     15.19 o
  -9   4   9      192.21      192.50     36.24 o
  -8   4   9        1.01       -9.99      7.87 o
  -7   4   9       17.57       10.72      8.46 o
  -6   4   9       82.66       88.59     15.45 o
  -5   4   9        5.70        5.33      7.13 o
  -4   4   9       52.41       41.16     10.12 o
  -3   4   9      356.51      464.40     40.44 o
  -2   4   9     2997.08     3988.12    328.48 o
  -1   4   9     3771.59     4960.61    599.28 o
   0   4   9     1220.05     1786.44    217.68 o
   1   4   9      166.92      173.25     26.58 o
   2   4   9      149.88      235.06     33.50 o
   3   4   9     6472.85     6485.68    782.38 o
   4   4   9     4925.64     5361.39    647.24 o
   5   4   9       84.05       90.85     16.99 o
   6   4   9      125.81      120.03     19.25 o
   7   4   9     1821.28     1571.36    191.43 o
   8   4   9       16.52       42.30     11.79 o
   9   4   9      535.60      503.56     64.21 o
  10   4   9      219.60      171.32     27.04 o
  11   4   9      784.06      674.95     84.99 o
  12   4   9       54.16      120.83     22.85 o
  13   4   9       56.18       51.42     17.85 o
  14   4   9       26.46      -26.38     17.58 o
  15   4   9       46.11      -15.32     21.31 o
 -12   5   9       50.76       15.19     23.45 o
 -11   5   9        0.59        3.93     19.52 o
 -10   5   9        1.39       -3.33     16.99 o
  -9   5   9      136.26      136.41     30.57 o
  -8   5   9       30.66        4.33     19.78 o
  -7   5   9      110.27      101.52     13.96 o
  -6   5   9      183.55      186.24     25.91 o
  -5   5   9      183.36      202.83     19.64 o
  -4   5   9     3072.63     3383.60    278.04 o
  -3   5   9      256.79      260.08     41.03 o
  -2   5   9     2869.52     2880.02    349.16 o
  -1   5   9      975.58      976.28    120.89 o
   0   5   9     1532.29     1772.39    216.61 o
   1   5   9       82.73      113.17     20.18 o
   2   5   9      417.79      696.33     87.92 o
   3   5   9      337.09      261.84     37.57 o
   4   5   9        1.20        4.46     10.59 o
   5   5   9      457.80      426.76     55.88 o
   6   5   9      466.44      460.87     59.75 o
   7   5   9      162.83      135.88     22.71 o
   8   5   9      232.56      167.45     25.91 o
   9   5   9        6.47       34.77     12.86 o
  11   5   9       18.55       50.96     16.92 o
  12   5   9      118.64       95.72     22.05 o
  13   5   9        1.14      -25.28     16.85 o
  14   5   9       80.96       55.48     21.85 o
 -12   6   9        3.25       26.38     23.51 o
 -11   6   9       57.09       37.37     21.98 o
 -10   6   9        7.56       -4.00     17.05 o
  -9   6   9       18.39       -0.93     17.32 o
  -8   6   9       17.64       15.65     19.38 o
  -7   6   9        2.09       12.05      7.89 o
  -6   6   9        0.05       -4.06      6.46 o
  -5   6   9       25.99       21.66      6.56 o
  -4   6   9       89.19       85.11     13.62 o
  -3   6   9        0.14       -7.13      8.39 o
  -2   6   9     3384.54     3165.64    383.40 o
  -1   6   9      812.06      683.20     85.79 o
   0   6   9        0.00       -5.00      9.13 o
   1   6   9       54.12      132.15     21.98 o
   2   6   9       94.01       76.07     16.72 o
   3   6   9      908.71     1071.73    133.22 o
   4   6   9     1533.18     1924.72    235.26 o
   5   6   9      728.99     1338.70    164.92 o
   6   6   9      766.75     1088.38    134.75 o
   8   6   9        5.69       21.31     11.86 o
   9   6   9        0.29       42.90     14.59 o
  10   6   9       99.79      346.83     47.36 o
  11   6   9        5.92        3.53     15.12 o
  12   6   9        0.84      -23.78     15.85 o
  13   6   9        8.50      -15.99     17.38 o
 -12   7   9       21.32       14.65     23.98 o
 -11   7   9       61.32       35.84     24.91 o
 -10   7   9       36.32       21.45     22.05 o
  -9   7   9      391.79      307.33     48.09 o
  -8   7   9        0.18      -25.28     16.85 o
  -7   7   9      305.57      270.90     42.56 o
  -6   7   9       19.91       10.56      8.06 o
  -5   7   9        3.73        4.37      5.64 o
  -4   7   9       22.71       29.69      7.33 o
  -3   7   9       38.17       28.24     11.92 o
  -2   7   9        4.61      -10.86      8.86 o
  -1   7   9       18.05        2.93      9.53 o
   0   7   9     1367.53      998.60    123.63 o
   1   7   9      151.28      152.67     23.91 o
   2   7   9       96.79      119.76     21.51 o
   3   7   9        6.92        8.13     12.32 o
   4   7   9      200.82      266.57     38.90 o
   5   7   9      493.84      792.71    100.05 o
   6   7   9        8.59        3.40     10.59 o
   8   7   9        1.85       31.44     15.25 o
   9   7   9      528.53      600.88     78.07 o
  10   7   9      410.07      368.28     51.42 o
  11   7   9       51.11       16.39     17.92 o
  12   7   9       11.32       -9.33     17.52 o
  13   7   9       53.48       57.82     23.38 o
  14   7   9        5.57      -32.27     21.51 o
 -11   8   9       88.88       58.28     28.51 o
 -10   8   9       25.23       57.22     23.71 o
  -9   8   9        8.17      -25.91     18.32 o
  -8   8   9     2441.90     2413.83    282.09 o
  -7   8   9      227.53      218.61     36.50 o
  -6   8   9       20.81        6.58     10.50 o
  -5   8   9      472.40      447.29     32.29 o
  -4   8   9       13.31       -1.00     12.59 o
  -3   8   9        0.45      -11.99     10.19 o
  -2   8   9      569.78      410.98     54.09 o
  -1   8   9      576.91      494.84     64.01 o
   1   8   9       30.56        6.19      9.46 o
   2   8   9      175.57       98.51     18.85 o
   3   8   9      332.28      250.45     36.24 o
   4   8   9       20.34       28.24     13.39 o
   5   8   9        1.09       22.11     12.66 o
   6   8   9        3.13      -10.26     10.79 o
   7   8   9       62.28       68.14     19.12 o
   8   8   9       35.40       93.32     21.91 o
   9   8   9       26.48       16.39     17.19 o
  10   8   9      342.98      462.60     63.48 o
  11   8   9      140.54      122.16     28.38 o
  12   8   9       44.39      -22.65     19.32 o
  13   8   9       35.07      -23.58     21.11 o
  14   8   9      280.86      167.79     36.50 o
 -10   9   9      657.08      625.19     83.79 o
  -9   9   9      353.33      384.27     57.28 o
  -8   9   9        0.11       -9.26     16.92 o
  -7   9   9        0.11       -0.33     17.38 o
  -6   9   9      324.88      349.37     34.55 o
  -5   9   9       71.46       95.13     15.68 o
  -4   9   9      267.26      194.97     22.09 o
  -3   9   9      210.33      167.92     27.78 o
  -2   9   9     1080.54      890.09    111.77 o
  -1   9   9      188.66      170.45     28.18 o
   0   9   9      386.09      377.40     51.75 o
   2   9   9       51.13       16.65     12.26 o
   3   9   9      240.34      276.56     39.77 o
   4   9   9       89.26      105.57     21.85 o
   6   9   9       77.55      197.56     32.24 o
   7   9   9        7.02       13.26     15.85 o
   8   9   9       33.93       -3.80     15.85 o
   9   9   9      180.62      216.74     36.30 o
  10   9   9        5.25       71.07     24.31 o
  11   9   9      322.06      323.98     49.96 o
  12   9   9      181.29      255.04     44.09 o
  13   9   9       38.76       14.45     23.91 o
 -10  10   9       16.61      -28.18     24.58 o
  -9  10   9        3.35       19.25     23.98 o
  -8  10   9       17.09       36.04     21.11 o
  -7  10   9       70.55       80.26     24.71 o
  -6  10   9        1.06        6.84     10.92 o
  -5  10   9      318.05      308.83     31.66 o
  -4  10   9        2.60       -2.41      9.63 o
  -3  10   9      138.26      138.76     17.87 o
  -2  10   9       70.08       68.61     19.38 o
  -1  10   9     1174.67      989.27    124.29 o
   0  10   9     1595.41     1447.61    179.18 o
   1  10   9      888.69      911.74    115.23 o
   2  10   9     1007.75      610.47     78.33 o
   3  10   9       26.74       24.05     12.92 o
   4  10   9      433.06      427.96     58.22 o
   5  10   9        0.32       30.24     16.19 o
   6  10   9        6.43       29.97     17.32 o
   7  10   9      352.14      501.43     67.94 o
   8  10   9      128.35      286.02     43.96 o
   9  10   9      184.56      438.55     61.35 o
  10  10   9      516.66     1341.70    167.85 o
  11  10   9        3.90      -19.85     21.18 o
  12  10   9      183.31      606.67     82.26 o
  13  10   9        8.83       24.51     24.98 o
  -9  11   9      109.23       79.80     29.84 o
  -8  11   9      324.95      283.55     47.96 o
  -7  11   9        0.09        6.66     19.25 o
  -6  11   9      101.60       94.14     17.63 o
  -5  11   9       57.53       48.70     13.62 o
  -4  11   9      972.87      678.28     88.26 o
  -3  11   9        5.26        6.59     16.32 o
  -2  11   9       14.84       -1.27     15.25 o
  -1  11   9     1031.49      877.90    111.77 o
   0  11   9      544.93      558.51     74.54 o
   3  11   9        0.07     1085.79    135.35 o
   4  11   9     1648.52     1262.83    156.86 o
   5  11   9     1484.88     1258.44    156.86 o
   6  11   9        2.01      114.83     25.51 o
   7  11   9      472.57      326.38     48.42 o
   8  11   9        0.03       20.12     18.18 o
   9  11   9      275.00      353.23     52.22 o
  10  11   9        0.90      -14.05     17.25 o
  11  11   9       11.93        0.07     20.65 o
  12  11   9      210.79      172.12     36.90 o
  -6  12   9      160.93      153.20     33.77 o
  -5  12   9       87.88       68.81     23.31 o
  -4  12   9      400.04      317.19     47.76 o
  -3  12   9       27.08       12.79     17.38 o
  -2  12   9      477.42      624.19     82.33 o
  -1  12   9      212.28      161.06     30.57 o
   0  12   9      320.28      260.71     41.16 o
   1  12   9      269.73      229.40     37.77 o
   3  12   9      472.71      352.56     48.89 o
   4  12   9        5.10      567.84     74.93 o
   5  12   9      129.86      224.74     36.50 o
   6  12   9      107.99      258.31     40.83 o
   7  12   9      136.68      219.74     37.10 o
   8  12   9       68.91      122.36     27.58 o
   9  12   9      222.11      265.30     42.83 o
  10  12   9        0.97      -26.18     17.45 o
  11  12   9       36.30       32.04     22.31 o
  -6  13   9       73.47       64.61     25.31 o
  -5  13   9        0.59       15.79     19.12 o
  -4  13   9       29.22       -3.33     18.12 o
  -3  13   9        1.90        2.80     17.05 o
  -2  13   9       88.29       85.39     24.11 o
  -1  13   9        1.98       -2.46     15.59 o
   0  13   9       73.17      103.98     25.38 o
   1  13   9       60.67      139.48     28.58 o
   3  13   9       73.42       80.53     21.78 o
   4  13   9       39.37      109.30     23.78 o
   5  13   9        0.44        8.53     16.45 o
   6  13   9       77.68       83.46     23.98 o
   7  13   9       18.88        7.26     15.99 o
   8  13   9      213.65      225.60     39.10 o
   9  13   9        9.86       94.12     25.11 o
  10  13   9      166.78      170.78     34.90 o
  -5  14   9        1.83      -11.39     19.12 o
  -4  14   9       94.36       74.73     25.78 o
  -3  14   9       99.58      111.84     28.11 o
  -2  14   9       42.54       26.31     20.05 o
  -1  14   9       56.69       70.07     23.18 o
   0  14   9        7.09       -3.46     17.78 o
   1  14   9        2.40       44.16     21.45 o
   3  14   9       26.04      366.21     51.69 o
   4  14   9      542.81      396.05     55.82 o
   5  14   9      353.71      264.17     41.70 o
   6  14   9       84.97      103.44     26.51 o
   7  14   9       10.03       -3.46     19.25 o
   8  14   9       80.77       84.93     25.24 o
   9  14   9       45.22       77.27     26.64 o
  -2  15   9      103.39      117.23     30.84 o
  -1  15   9        2.70       16.05     19.65 o
   0  15   9       55.25      117.96     28.58 o
   1  15   9        7.19       35.64     20.38 o
   3  15   9       46.73       57.22     21.58 o
   4  15   9       89.74      101.84     26.18 o
   5  15   9       77.75       81.73     24.91 o
   6  15   9       57.52       76.87     25.38 o
   7  15   9       20.47        0.47     19.78 o
  -4 -11  10        2.62        3.26     11.26 o
  -3 -11  10        0.25        5.00     11.32 o
  -2 -11  10       21.31       15.25     12.06 o
  -1 -11  10        7.37       20.72     17.65 o
   0 -11  10        0.67        6.66     14.72 o
   1 -11  10       52.82       56.88     19.92 o
   2 -11  10       37.58       46.76     19.18 o
   3 -11  10        4.10        9.92     15.39 o
  -7 -10  10       62.49       58.95     17.78 o
  -6 -10  10        1.83       11.52     12.86 o
  -5 -10  10        0.06        9.13     11.99 o
  -4 -10  10        5.89       -7.39      8.99 o
  -3 -10  10        1.74       -3.86      8.93 o
  -2 -10  10        0.84       -6.06      9.13 o
  -1 -10  10      146.98      137.35     17.50 o
   0 -10  10       37.26       41.16     17.05 o
   1 -10  10        3.69        6.86     14.72 o
   2 -10  10       48.56       61.95     19.12 o
   3 -10  10      120.44      134.22     27.44 o
   4 -10  10        6.35       11.59     16.99 o
   5 -10  10        4.80       -3.66     16.12 o
  -8  -9  10       14.97        5.93     11.52 o
  -7  -9  10        3.45        1.07     11.72 o
  -6  -9  10       55.10       32.70     13.85 o
  -5  -9  10        7.47        0.40     10.06 o
  -4  -9  10        6.74        5.99     10.06 o
  -3  -9  10      414.48      404.91     52.55 o
  -2  -9  10      145.26      110.30     19.65 o
  -1  -9  10       69.15       84.95     13.14 o
   0  -9  10      131.68      133.82     26.38 o
   1  -9  10       40.95       37.97     15.92 o
   2  -9  10       16.61       11.32     13.65 o
   3  -9  10        6.41        0.67     14.05 o
   4  -9  10        0.06        9.26     16.25 o
   5  -9  10        0.03      -23.28     15.52 o
   6  -9  10        0.30        7.26     19.98 o
   7  -9  10       16.51       -2.06     21.31 o
  -9  -8  10      177.54      177.65     29.57 o
  -8  -8  10        1.78       15.05     11.92 o
  -7  -8  10       40.38       33.30     13.52 o
  -6  -8  10       23.99       25.78     13.06 o
  -5  -8  10      184.77      174.58     28.04 o
  -4  -8  10       32.58       59.55     15.19 o
  -3  -8  10        2.63       -5.33      9.59 o
  -2  -8  10      116.52      106.73     16.32 o
  -1  -8  10      518.95      541.65     48.63 o
   0  -8  10        2.42       -0.85      6.99 o
   1  -8  10      142.94      146.74     26.31 o
   2  -8  10       33.78       32.64     15.39 o
   3  -8  10      159.46      162.53     29.44 o
   4  -8  10      410.13      393.99     56.15 o
   5  -8  10       20.72       52.95     21.65 o
   6  -8  10        1.77       -5.20     17.98 o
   7  -8  10       83.33      131.02     32.24 o
   8  -8  10      409.48      471.06     68.67 o
   9  -8  10       48.77       87.66     28.91 o
 -10  -7  10      186.91      161.33     28.24 o
  -9  -7  10        0.23       12.06     12.72 o
  -8  -7  10      127.77      110.97     21.11 o
  -7  -7  10      493.37      509.16     64.21 o
  -6  -7  10       39.52       33.24     13.45 o
  -5  -7  10      427.02      458.47     58.15 o
  -4  -7  10       95.24       95.38     18.92 o
  -3  -7  10       72.24       62.61     14.92 o
  -2  -7  10      723.91      766.16     66.04 o
  -1  -7  10      485.31      466.12     42.04 o
   0  -7  10     1117.12     1090.90     92.19 o
   1  -7  10      308.09      327.08     30.59 o
   2  -7  10      126.07      143.61     25.58 o
   3  -7  10       27.98       23.85     14.85 o
   4  -7  10       20.42       16.12     16.12 o
   5  -7  10       48.85       42.03     20.98 o
   6  -7  10      372.75      356.89     53.95 o
   7  -7  10       22.76       36.70     23.18 o
   8  -7  10       77.91       92.92     29.44 o
   9  -7  10       62.90       79.40     28.24 o
  10  -7  10        0.13       35.44     24.98 o
 -11  -6  10       61.58       50.22     17.38 o
 -10  -6  10      127.73      111.30     23.38 o
  -9  -6  10       28.64       18.65     12.92 o
  -8  -6  10        8.52       -1.80     10.79 o
  -7  -6  10      101.34       96.78     19.25 o
  -6  -6  10       10.22       26.24     12.32 o
  -5  -6  10      623.71      740.42     88.66 o
  -4  -6  10       39.47       33.77     12.19 o
  -3  -6  10       19.24       12.66      9.72 o
  -2  -6  10       63.57       64.44     10.20 o
  -1  -6  10        5.14       -2.20      6.02 o
   0  -6  10      176.76      134.11     15.30 o
   1  -6  10      218.25      238.60     23.78 o
   2  -6  10      136.97      165.46     17.64 o
   3  -6  10      708.29      548.52     72.07 o
   4  -6  10        0.60       19.18     15.32 o
   5  -6  10      130.75      202.49     35.90 o
   6  -6  10        1.09       23.58     20.52 o
   7  -6  10       43.97       23.51     21.78 o
   8  -6  10        4.05       14.19     21.51 o
   9  -6  10        2.31       38.77     23.58 o
  10  -6  10       66.79       68.74     26.98 o
  11  -6  10       16.09       47.96     24.78 o
 -12  -5  10        7.76      -14.45     13.85 o
 -11  -5  10        0.00      -15.52     10.79 o
 -10  -5  10        4.23        0.53     11.79 o
  -9  -5  10       65.32       44.56     14.92 o
  -8  -5  10      124.20      137.21     23.85 o
  -7  -5  10      229.16      286.62     39.77 o
  -6  -5  10     1404.05     1405.11    162.59 o
  -5  -5  10      143.17      134.22     21.51 o
  -4  -5  10      322.09      315.99     41.03 o
  -3  -5  10       28.94       24.91     10.52 o
  -2  -5  10       10.25       10.09      6.11 o
  -1  -5  10      225.28      249.70     23.83 o
   0  -5  10       13.99        8.18      6.09 o
   1  -5  10      106.63      102.61     12.64 o
   2  -5  10      302.01      235.33     23.00 o
   3  -5  10       78.44       91.16     11.78 o
   4  -5  10        3.24        3.20     14.12 o
   5  -5  10      659.18      733.76     95.72 o
   6  -5  10      181.07      146.81     31.64 o
   7  -5  10      217.06      304.93     49.42 o
   8  -5  10      304.67      370.28     56.02 o
   9  -5  10       82.79      109.44     29.91 o
  10  -5  10      159.05      180.24     36.77 o
  11  -5  10        8.96       51.16     24.38 o
 -12  -4  10       56.83       32.04     16.92 o
 -11  -4  10       14.99       -3.86     11.66 o
 -10  -4  10       20.10       24.45     13.45 o
  -9  -4  10      328.64      212.08     32.77 o
  -8  -4  10     1118.01     1074.33    126.22 o
  -7  -4  10        3.03        5.73     10.06 o
  -6  -4  10      185.23      221.81     31.64 o
  -5  -4  10      220.98      181.64     26.31 o
  -4  -4  10       16.32       23.98      9.79 o
  -3  -4  10      106.24       80.33     15.19 o
  -2  -4  10       39.42       16.89      6.35 o
  -1  -4  10      500.93      414.98     36.77 o
   0  -4  10      401.07      362.78     32.58 o
   1  -4  10      104.71      124.33     14.31 o
   2  -4  10      279.59      281.55     25.97 o
   3  -4  10       64.76       53.65      8.97 o
   4  -4  10      251.29      218.05     21.91 o
   5  -4  10      448.41      542.53     72.94 o
   6  -4  10       51.45       57.42     21.45 o
   7  -4  10      678.35      575.03     78.40 o
   8  -4  10        8.10       17.85     22.25 o
   9  -4  10      303.02      303.60     48.02 o
  10  -4  10       61.02      107.04     27.91 o
  11  -4  10      252.06      304.47     47.16 o
  12  -4  10        0.40       25.78     20.25 o
 -12  -3  10        0.20      -12.99     10.06 o
 -11  -3  10       87.97       69.56     14.36 o
 -10  -3  10      256.58      290.90     29.83 o
  -9  -3  10        3.54       -6.39     10.46 o
  -8  -3  10       15.87       28.84     12.06 o
  -7  -3  10       43.23       25.71     11.06 o
  -6  -3  10      411.65      410.58     51.29 o
  -5  -3  10      741.25      669.88     79.46 o
  -4  -3  10       36.30       27.98      9.99 o
  -3  -3  10      733.95      728.96     85.46 o
  -2  -3  10     1457.29     1662.44    138.29 o
  -1  -3  10      118.20      111.43     12.43 o
   0  -3  10      219.84      202.22     19.66 o
   1  -3  10      407.23      431.80     38.13 o
   2  -3  10        0.15       -3.01      6.69 o
   3  -3  10      121.37      146.48     20.42 o
   4  -3  10       47.88       77.16     10.41 o
   5  -3  10      226.03      243.32     37.97 o
   6  -3  10      121.47      158.13     28.71 o
   7  -3  10        4.73       -1.07     17.45 o
   8  -3  10      517.79      505.56     69.41 o
   9  -3  10       61.17       45.43     21.65 o
  10  -3  10       68.99       82.99     24.91 o
  11  -3  10       42.76      108.31     26.71 o
  12  -3  10      245.53      264.17     41.96 o
  13  -3  10       15.82       67.87     24.71 o
 -13  -2  10      140.88      163.49     23.05 o
 -12  -2  10       46.27       41.16     13.09 o
 -11  -2  10       29.82       39.63     12.13 o
 -10  -2  10       39.41       23.62     10.54 o
  -9  -2  10        2.92       -2.20      9.92 o
  -8  -2  10       21.74       32.37     11.59 o
  -7  -2  10     1129.80     1133.21    131.35 o
  -6  -2  10        3.12        3.13      8.79 o
  -5  -2  10     1310.35     1284.75    147.60 o
  -4  -2  10       10.42       16.79      8.13 o
  -3  -2  10      688.29      813.96     94.52 o
  -2  -2  10      209.41      239.95     22.29 o
  -1  -2  10      634.14      729.17     61.55 o
   0  -2  10     1486.88     1555.29    129.43 o
   1  -2  10       18.70       15.85      5.63 o
   2  -2  10       52.82      117.04     13.11 o
   3  -2  10       36.91       46.46      7.90 o
   4  -2  10      216.73      275.55     26.35 o
   5  -2  10        2.53       -0.81      5.12 o
   6  -2  10      331.20      289.95     42.70 o
   7  -2  10       26.58       29.71     18.12 o
   8  -2  10      288.85      254.31     39.57 o
   9  -2  10      106.17      114.50     25.04 o
  10  -2  10        0.04        0.93     16.92 o
  11  -2  10      314.35      285.35     43.43 o
  12  -2  10        5.06       62.15     21.38 o
  13  -2  10       62.22      111.50     26.64 o
 -13  -1  10       18.21        7.86     21.31 o
 -12  -1  10        1.21        1.63     10.70 o
 -11  -1  10       10.68        8.57     10.06 o
 -10  -1  10        2.51        4.97      9.47 o
  -9  -1  10      116.42       82.86     17.19 o
  -8  -1  10        6.09       14.25     10.72 o
  -7  -1  10      440.16      379.07     48.29 o
  -6  -1  10       38.11       36.90     11.46 o
  -5  -1  10      566.85      658.09     77.67 o
  -4  -1  10       72.63       52.62     11.12 o
  -3  -1  10       92.74      128.42     18.85 o
  -2  -1  10      786.13      863.05     72.54 o
  -1  -1  10      863.43     1038.15     86.73 o
   0  -1  10      248.23      313.34     27.96 o
   1  -1  10       53.79       83.27     10.76 o
   2  -1  10       88.93       63.22     15.72 o
   3  -1  10      247.38      178.30     17.86 o
   4  -1  10      183.97      147.79     15.83 o
   5  -1  10       46.19       57.70      8.92 o
   6  -1  10      509.16      565.24     48.98 o
   7  -1  10      578.16      472.79     63.54 o
   8  -1  10     1004.73      800.24    101.91 o
   9  -1  10       14.75       18.05     16.52 o
  10  -1  10        3.19        1.13     16.05 o
  11  -1  10        2.59       38.43     18.45 o
  12  -1  10        6.79       22.05     16.85 o
  13  -1  10       44.93      100.51     24.51 o
  14  -1  10       46.13       99.58     25.18 o
 -13   0  10        8.52      -12.32     18.85 o
 -12   0  10       12.75       25.28     12.31 o
 -11   0  10       11.60       14.88     14.29 o
 -10   0  10       48.18       44.13     11.41 o
  -9   0  10      142.14       99.51     19.05 o
  -8   0  10        0.09      -11.32      9.79 o
  -7   0  10       18.38        4.53      8.93 o
  -6   0  10     1006.66     1016.58    117.76 o
  -5   0  10      211.60      191.77     26.31 o
  -4   0  10      376.86      400.52     48.62 o
  -3   0  10      264.88      226.87     29.44 o
  -2   0  10        0.29       20.94      4.78 o
  -1   0  10      969.82      985.52     82.42 o
   0   0  10       53.19      121.25     12.82 o
   1   0  10      315.07      440.82     38.43 o
   2   0  10      163.66      177.76     17.68 o
   3   0  10      211.70      221.93     20.98 o
   4   0  10        4.09        4.71      4.41 o
   5   0  10     2062.16     2258.73    186.72 o
   6   0  10     1032.57      712.18     89.72 o
   7   0  10      397.36      266.30     37.43 o
   8   0  10      868.39      556.98     71.27 o
   9   0  10      123.39      126.02     23.65 o
  10   0  10       93.22       70.34     19.32 o
  11   0  10       72.67       69.07     20.25 o
  12   0  10       30.08       55.68     20.05 o
  13   0  10        4.13       17.72     17.45 o
  14   0  10       22.28       64.28     21.65 o
 -13   1  10      166.36      143.87     35.37 o
 -12   1  10        3.29       -4.00     18.58 o
 -11   1  10       69.03       48.36     13.06 o
 -10   1  10      131.81      112.41     16.28 o
  -9   1  10      105.30       85.18     14.28 o
  -8   1  10     1110.16     1107.04    128.62 o
  -7   1  10      829.82      848.99     99.45 o
  -6   1  10      528.79      491.84     59.28 o
  -5   1  10       24.85       16.05      8.66 o
  -4   1  10      187.85      161.46     22.91 o
  -3   1  10      145.37      160.32     15.15 o
  -2   1  10      583.46      697.58     58.41 o
  -1   1  10      194.65      189.27     17.99 o
   0   1  10     1533.99     1428.38    118.70 o
   1   1  10     1235.55     1563.92    129.83 o
   2   1  10      120.20      223.72     21.06 o
   3   1  10      564.87      704.39     59.59 o
   4   1  10      437.62      272.10     37.23 o
   5   1  10       28.98       63.94     14.39 o
   6   1  10      115.54      150.87     22.85 o
   7   1  10      272.84      269.57     37.23 o
   8   1  10      378.53      266.50     37.50 o
   9   1  10       45.06       38.83     12.92 o
  10   1  10       99.92       90.12     18.58 o
  11   1  10       53.84       51.89     16.72 o
  12   1  10       55.87       65.08     18.85 o
  13   1  10        3.20        9.33     15.65 o
  14   1  10       22.73       44.56     20.32 o
 -13   2  10        1.07       -3.80     19.72 o
 -12   2  10       87.97      110.44     28.58 o
 -11   2  10      172.20      156.73     32.04 o
 -10   2  10        3.60      -15.51     10.34 o
  -9   2  10      286.18      252.05     27.16 o
  -8   2  10      104.70       94.85     18.38 o
  -7   2  10      208.85      167.59     25.58 o
  -6   2  10      323.05      375.87     47.03 o
  -5   2  10        6.39        5.40      8.33 o
  -4   2  10       65.87       47.82     10.32 o
  -3   2  10       63.05       49.63      6.59 o
  -2   2  10      138.61      199.54     26.24 o
  -1   2  10      405.33      455.64     39.18 o
   0   2  10     1127.25     1167.90     96.84 o
   1   2  10      531.85      645.44     54.81 o
   2   2  10     1858.12     1540.39    187.30 o
   3   2  10      585.34      475.99     60.28 o
   4   2  10      302.29      343.63     44.49 o
   5   2  10      241.88      257.78     35.24 o
   6   2  10      518.77      401.38     52.09 o
   7   2  10      957.08      609.87     76.60 o
   8   2  10      369.31      386.66     50.49 o
   9   2  10      190.20      194.10     28.84 o
  10   2  10       52.61       64.01     16.12 o
  11   2  10       16.14       17.98     12.52 o
  12   2  10        0.26       16.32     14.52 o
  13   2  10       44.55       32.44     16.65 o
  14   2  10      238.67      209.55     33.57 o
 -13   3  10       27.71        5.73     21.58 o
 -12   3  10        0.85       24.25     21.25 o
 -11   3  10        0.24       15.39     17.92 o
 -10   3  10        0.07       22.31     20.32 o
  -9   3  10        0.07       -4.08      9.38 o
  -8   3  10        2.38        2.80      9.13 o
  -7   3  10      451.98      433.49     53.62 o
  -6   3  10        0.46      -11.39      7.59 o
  -5   3  10      224.39      251.25     33.10 o
  -4   3  10        7.37        2.86      7.39 o
  -3   3  10     2415.07     2813.07    231.84 o
  -2   3  10      107.14      149.96     22.28 o
  -1   3  10      296.14      265.50     30.11 o
   0   3  10      300.97      269.57     36.50 o
   1   3  10       45.66       69.07     13.32 o
   2   3  10     1138.05     1261.10    154.07 o
   3   3  10      326.07      276.89     37.43 o
   4   3  10     1745.35     1583.09    192.77 o
   5   3  10       37.43       76.47     14.85 o
   6   3  10       40.08       38.83     10.59 o
   7   3  10       99.90       56.42     13.52 o
   8   3  10      308.68      193.90     28.77 o
   9   3  10       57.17       31.31     13.59 o
  10   3  10      192.26      162.53     26.38 o
  11   3  10       70.93       29.97     14.52 o
  12   3  10       57.55       25.11     15.12 o
  13   3  10      130.60      310.46     43.23 o
  14   3  10       31.40       50.89     19.72 o
 -12   4  10        0.79       -2.06     17.38 o
 -11   4  10        8.52        7.26     18.32 o
 -10   4  10       44.01        4.46     17.25 o
  -9   4  10       14.98        5.09      9.40 o
  -8   4  10       31.24       28.46     10.05 o
  -7   4  10       86.74       79.73     15.52 o
  -6   4  10       42.68       46.23     11.72 o
  -5   4  10       14.47       19.05      8.39 o
  -4   4  10        0.89       -4.64     11.16 o
  -3   4  10       31.67       10.90      6.00 o
  -2   4  10       98.57       47.85     14.02 o
  -1   4  10      498.89      509.69     65.48 o
   0   4  10     1666.82     2318.25    281.49 o
   1   4  10      624.43      650.37     81.73 o
   2   4  10      147.75      209.08     30.77 o
   3   4  10     1733.56     1904.21    231.80 o
   5   4  10        1.13      -10.86      9.26 o
   6   4  10       82.19       88.06     15.99 o
   8   4  10     1123.79      761.94     94.85 o
  10   4  10      371.24      261.24     36.83 o
  12   4  10      314.58      192.17     30.31 o
  13   4  10       10.04       30.97     16.65 o
  14   4  10       74.03       -0.40     17.25 o
 -12   5  10        3.11        9.26     21.91 o
 -11   5  10       90.43       56.82     24.11 o
 -10   5  10      104.25      105.97     29.11 o
  -9   5  10        0.28       18.52     20.25 o
  -8   5  10      325.51      251.94     26.73 o
  -7   5  10        1.72        5.93      8.73 o
  -6   5  10        6.06       20.72      9.06 o
  -5   5  10       32.20       21.18      8.39 o
  -4   5  10       24.08       12.86      8.19 o
  -3   5  10     2804.10     3581.26    293.95 o
  -2   5  10     2533.97     3124.55    257.39 o
  -1   5  10      130.97      145.34     24.65 o
   0   5  10     2062.66     2554.97    310.80 o
   1   5  10     3229.91     4390.04    531.20 o
   2   5  10      314.26      457.20     59.88 o
   3   5  10       79.47      111.90     20.12 o
   4   5  10       20.05       37.23     12.32 o
   5   5  10      825.68     1017.98    126.16 o
   7   5  10      140.65      152.07     25.11 o
   8   5  10       50.49      107.11     19.85 o
   9   5  10      490.86      410.44     54.02 o
  10   5  10      113.37      123.36     22.58 o
  11   5  10       38.07       43.23     16.85 o
  12   5  10        0.48        8.26     15.92 o
  13   5  10       16.25      -24.78     16.52 o
  14   5  10        2.75        0.40     18.32 o
 -12   6  10       33.35       13.65     22.58 o
 -11   6  10        1.01      -10.86     18.32 o
 -10   6  10      101.83      128.15     30.71 o
  -9   6  10       91.86      100.71     26.71 o
  -8   6  10     1430.61     1428.36    170.58 o
  -7   6  10      713.26      732.62     62.42 o
  -6   6  10      375.12      330.11     41.50 o
  -5   6  10        1.60       -1.73      6.59 o
  -4   6  10       37.96       43.30      8.03 o
  -3   6  10        6.79        1.80      7.79 o
  -2   6  10     1122.71     1020.64    126.42 o
  -1   6  10       31.60       14.32     11.32 o
   0   6  10      365.43      375.41     50.62 o
   1   6  10      127.00       86.79     18.65 o
   2   6  10      795.62      825.88    104.04 o
   3   6  10     1432.93     1279.55    158.20 o
   5   6  10      122.86      295.74     42.10 o
   7   6  10        3.28       19.38     12.32 o
   8   6  10       35.52       40.30     14.19 o
   9   6  10      341.36      340.24     46.89 o
  10   6  10      337.86      205.42     32.44 o
  11   6  10      165.29      116.37     24.38 o
  12   6  10       29.12      -19.05     16.19 o
  13   6  10       81.63        5.99     19.52 o
  14   6  10       27.44      -25.51     20.85 o
 -11   7  10       97.95       88.59     28.24 o
 -10   7  10       24.37       33.10     21.45 o
  -9   7  10      110.21      118.03     28.97 o
  -8   7  10      497.03      397.05     56.48 o
  -7   7  10     3202.91     2867.70    332.24 o
  -6   7  10        3.99        2.13      7.26 o
  -5   7  10        0.01       -9.45      7.53 o
  -4   7  10      160.23      161.42     32.90 o
  -3   7  10      892.78      749.75     93.85 o
  -1   7  10      468.28      305.07     41.50 o
   0   7  10      679.84      552.05     70.94 o
   1   7  10       46.57       72.87     17.38 o
   2   7  10       57.72       59.68     16.79 o
   3   7  10     1802.87     1975.35    241.92 o
   4   7  10      329.79      474.52     63.74 o
   5   7  10      250.22      641.04     82.73 o
   6   7  10       28.93       60.21     16.32 o
   7   7  10        8.91       16.32     14.92 o
   8   7  10      400.56      403.98     55.55 o
   9   7  10      163.78      456.14     61.28 o
  10   7  10        0.75       93.12     21.91 o
  11   7  10      111.46       96.65     24.05 o
  12   7  10        0.47      -25.18     16.79 o
  13   7  10       32.24       32.11     20.98 o
  14   7  10        0.15      -32.27     21.51 o
 -11   8  10       56.28       39.37     25.11 o
 -10   8  10       41.80       38.57     24.31 o
  -9   8  10       15.49        6.13     19.98 o
  -8   8  10     1648.99     1294.87    156.40 o
  -7   8  10      360.34      342.83     50.49 o
  -6   8  10       16.72       23.18     15.59 o
  -5   8  10        4.47       -3.49     11.62 o
  -4   8  10        8.42       -4.19      9.99 o
  -3   8  10      271.22      248.65     35.50 o
  -2   8  10      606.18      567.37     73.00 o
   0   8  10      114.54       86.46     17.25 o
   1   8  10      154.18      105.11     20.18 o
   2   8  10        7.73       -5.33     11.39 o
   3   8  10      296.05      352.83     49.29 o
   4   8  10        2.40        2.93     13.52 o
   5   8  10       39.23        7.86     14.32 o
   6   8  10       98.45      121.43     23.78 o
   7   8  10      208.02      228.13     37.03 o
   8   8  10       13.09        1.20     15.85 o
   9   8  10       57.40       69.07     22.58 o
  10   8  10      367.49      602.61     79.73 o
  11   8  10        1.78       46.43     22.45 o
  12   8  10       25.86      -21.18     19.52 o
  13   8  10        4.16      -29.84     20.72 o
  14   8  10        1.30       35.17     27.71 o
 -10   9  10       86.11       92.85     30.57 o
  -9   9  10       15.61       17.78     22.85 o
  -8   9  10      156.13      190.57     35.57 o
  -7   9  10      534.89      516.75     69.01 o
  -6   9  10       13.91       32.51     18.45 o
  -5   9  10       92.21       78.45     14.79 o
  -4   9  10       48.51       53.35     17.78 o
  -3   9  10       18.63        9.06     12.52 o
  -2   9  10      242.25      208.15     31.97 o
  -1   9  10      260.99      202.76     31.97 o
   1   9  10      174.24      146.67     24.98 o
   2   9  10      593.94      382.33     51.82 o
   3   9  10       59.49       83.33     18.38 o
   4   9  10      166.66      213.88     34.44 o
   5   9  10      114.00       95.58     22.91 o
   6   9  10       51.59      127.16     24.65 o
   7   9  10        1.39        3.73     16.72 o
   8   9  10       39.07       18.65     18.45 o
   9   9  10        1.51       54.22     20.92 o
  10   9  10        0.67        4.00     20.78 o
  11   9  10      709.13      846.00    109.44 o
  12   9  10       34.17       94.45     27.24 o
  13   9  10        9.53      -14.19     22.78 o
  -9  10  10      518.26      506.09     69.67 o
  -8  10  10      192.28      186.24     36.37 o
  -7  10  10      240.45      212.68     36.63 o
  -6  10  10      390.86      287.62     42.23 o
  -5  10  10        0.93        3.16     10.99 o
  -4  10  10      229.36      225.76     24.99 o
  -3  10  10       60.91       78.07     20.98 o
  -2  10  10      257.82      201.02     32.51 o
  -1  10  10       32.16       34.44     16.52 o
   0  10  10      785.67      708.92     91.19 o
   1  10  10      438.17      346.30     46.76 o
   2  10  10      361.80      793.24    100.11 o
   3  10  10        0.03       14.32     14.19 o
   4  10  10       39.00      311.73     45.49 o
   5  10  10       22.38      -16.45     14.19 o
   6  10  10       61.92       75.67     22.45 o
   7  10  10      186.20      375.54     54.22 o
   8  10  10      258.54      298.54     46.16 o
   9  10  10       12.39       84.99     23.78 o
  11  10  10       50.94       23.05     24.11 o
  12  10  10        1.31       52.15     25.11 o
  13  10  10      103.53       48.16     27.64 o
  -8  11  10        2.19        3.40     20.32 o
  -7  11  10        0.07       -3.46     18.32 o
  -6  11  10      206.65      190.70     34.24 o
  -5  11  10       28.37       23.96     12.36 o
  -4  11  10      334.27      262.44     40.76 o
  -3  11  10      248.97      192.03     33.97 o
  -2  11  10      134.07      142.48     27.31 o
  -1  11  10      316.53      295.48     44.49 o
   0  11  10      129.83      181.31     32.51 o
   2  11  10       50.38      669.95     85.73 o
   3  11  10      242.35      241.59     37.90 o
   4  11  10      880.60     1546.32    191.17 o
   5  11  10     1228.90     1763.00    217.54 o
   6  11  10      219.88      211.48     35.04 o
   7  11  10      357.55      622.26     82.53 o
   8  11  10      371.67      363.48     53.09 o
   9  11  10       11.65       71.40     23.38 o
  10  11  10       24.16       18.65     21.31 o
  11  11  10        8.13       -3.46     22.91 o
  12  11  10      195.98      172.05     37.03 o
  -5  12  10       63.67       40.10     21.58 o
  -4  12  10      122.86      150.14     30.31 o
  -3  12  10        2.82        9.72     16.45 o
  -2  12  10       86.54      137.21     27.91 o
  -1  12  10      166.97      222.87     36.97 o
   0  12  10      182.09      244.85     39.77 o
   2  12  10      430.42      222.87     34.70 o
   3  12  10       30.69      364.22     50.62 o
   4  12  10      113.93       95.58     23.58 o
   5  12  10       74.34      123.16     25.98 o
   6  12  10      314.46      368.81     53.02 o
   7  12  10       18.41       53.95     20.65 o
   8  12  10      361.56      379.07     55.29 o
   9  12  10       37.13       53.95     21.98 o
  10  12  10        7.09      -14.25     20.05 o
  11  12  10       25.35       14.79     23.05 o
  -5  13  10       40.53       42.03     22.85 o
  -4  13  10       25.05       19.98     19.78 o
  -3  13  10       40.88       26.84     18.78 o
  -2  13  10      178.53      203.16     35.77 o
  -1  13  10      139.68      150.20     29.84 o
   0  13  10       81.04      141.41     28.91 o
   1  13  10        5.23       35.24     16.72 o
   2  13  10       52.37       63.41     18.78 o
   3  13  10       66.76      100.71     23.18 o
   4  13  10        3.25       28.44     17.52 o
   5  13  10       79.23       47.23     19.58 o
   6  13  10       35.56       68.87     22.25 o
   7  13  10      147.27      152.67     29.77 o
   8  13  10        0.07       53.82     21.71 o
   9  13  10      110.71      178.64     35.24 o
  10  13  10        0.06       17.38     21.91 o
  -4  14  10        0.04       25.38     22.05 o
  -3  14  10       21.22       80.13     24.25 o
  -2  14  10        1.41        9.72     19.72 o
  -1  14  10        6.86       -7.06     17.38 o
   0  14  10       11.84        7.26     17.58 o
   1  14  10        3.18       -6.73     17.78 o
   3  14  10      226.27      210.75     34.77 o
   4  14  10      348.09      607.07     80.13 o
   6  14  10      117.57      151.27     31.04 o
   7  14  10       11.22       48.56     21.31 o
   8  14  10       10.77       41.96     22.11 o
  -2  15  10       21.88       73.20     24.51 o
  -1  15  10        4.55      -23.78     15.85 o
   0  15  10        3.54       43.76     21.85 o
   1  15  10        5.29       -7.46     18.92 o
   3  15  10        4.36       24.65     18.25 o
   4  15  10      110.24      132.82     28.71 o
   5  15  10        9.15       42.16     21.71 o
   6  15  10       32.54       38.83     22.11 o
   0 -11  11       12.96       14.99     16.79 o
  -5 -10  11        3.61       12.19     12.32 o
  -4 -10  11       12.38       18.92     13.19 o
  -3 -10  11        2.51        4.33     10.46 o
  -2 -10  11       40.33       20.38     12.66 o
   0 -10  11        1.76       -8.33     13.12 o
   1 -10  11       21.15       -4.93     13.99 o
   2 -10  11       86.43       74.20     20.52 o
   3 -10  11        0.08       -2.80     15.72 o
   4 -10  11        7.32       10.19     16.72 o
  -7  -9  11        0.01       11.99     12.46 o
  -6  -9  11        4.64        3.13     10.46 o
  -5  -9  11       79.55      110.30     21.78 o
  -4  -9  11        0.97        7.13     10.52 o
  -3  -9  11       60.74       43.10     14.59 o
  -2  -9  11        4.35        7.86      9.26 o
  -1  -9  11        0.30       -7.47      6.84 o
   0  -9  11        6.31       -5.79     11.99 o
   1  -9  11        5.77       25.44     14.45 o
   2  -9  11       50.30       42.30     16.92 o
   3  -9  11        3.29        4.66     14.99 o
   4  -9  11        0.13        4.86     15.19 o
   5  -9  11       10.30        6.46     18.85 o
   6  -9  11       45.87       38.30     23.85 o
  -9  -8  11        2.54       18.18     13.19 o
  -8  -8  11        2.96        1.20     10.99 o
  -7  -8  11        2.02       -9.86      9.79 o
  -6  -8  11        5.61       16.72     12.52 o
  -5  -8  11        8.19        6.73     10.52 o
  -4  -8  11        3.14        2.60     11.32 o
  -3  -8  11       57.28       44.29     14.45 o
  -2  -8  11       41.68       42.23     14.12 o
  -1  -8  11      192.73      239.26     26.21 o
   0  -8  11      198.53      194.26     21.19 o
   1  -8  11      160.32      127.69     24.91 o
   2  -8  11      106.26       93.32     21.31 o
   3  -8  11       58.63       52.62     17.92 o
   4  -8  11      346.87      384.80     55.15 o
   5  -8  11        1.37      -11.32     16.05 o
   6  -8  11       26.92       39.17     21.91 o
   7  -8  11        0.54        7.93     20.85 o
   8  -8  11      176.08      264.64     48.22 o
 -10  -7  11       12.91        9.19     12.86 o
  -9  -7  11        3.05        6.59     11.99 o
  -8  -7  11        2.06        7.73     11.52 o
  -7  -7  11       74.47      108.77     21.05 o
  -6  -7  11       22.21       24.38     13.26 o
  -5  -7  11      212.32      211.28     32.11 o
  -4  -7  11       16.52       25.24     12.52 o
  -3  -7  11      299.20      316.06     42.23 o
  -2  -7  11       79.15      106.04     19.05 o
  -1  -7  11       24.29       35.57      9.01 o
   0  -7  11       73.81       99.43     13.55 o
   1  -7  11       56.68       62.96     10.53 o
   2  -7  11      330.43      276.23     40.43 o
   3  -7  11      243.33      211.02     34.10 o
   4  -7  11       36.09       25.11     17.45 o
   5  -7  11        0.00      -10.72     16.99 o
   6  -7  11       67.46      120.10     29.71 o
   7  -7  11        0.30       16.45     21.65 o
   8  -7  11        2.90       33.04     24.05 o
   9  -7  11        5.13       30.24     24.11 o
 -10  -6  11        8.41        8.33     12.39 o
  -9  -6  11       83.98      105.51     22.45 o
  -8  -6  11        9.59       -2.66      9.86 o
  -7  -6  11       56.42       51.69     14.72 o
  -6  -6  11      365.61      379.14     49.96 o
  -5  -6  11      127.76      125.56     21.98 o
  -4  -6  11        0.14        2.46      9.13 o
  -3  -6  11      138.88      118.90     20.78 o
  -2  -6  11       60.65       71.67     14.92 o
  -1  -6  11      457.73      501.03     44.33 o
   0  -6  11       73.78       51.62      9.93 o
   1  -6  11        5.59        5.08      6.19 o
   2  -6  11        8.83       11.70      6.54 o
   3  -6  11       79.26       63.88     18.58 o
   4  -6  11       91.90       88.32     22.58 o
   5  -6  11      410.83      381.73     55.75 o
   6  -6  11      122.26      121.09     30.97 o
   7  -6  11        3.70       12.66     21.78 o
   8  -6  11        5.91       31.77     23.31 o
   9  -6  11       48.06       61.01     27.31 o
  10  -6  11       34.11       51.82     25.98 o
 -11  -5  11       31.99       15.39     14.65 o
 -10  -5  11       26.31       19.58     13.52 o
  -9  -5  11      257.97      238.06     36.04 o
  -8  -5  11      186.84      154.73     25.71 o
  -7  -5  11       27.86       22.65     12.32 o
  -6  -5  11      979.42      957.50    113.17 o
  -5  -5  11      313.70      320.45     42.76 o
  -4  -5  11      214.12      256.78     35.44 o
  -3  -5  11      186.35      241.66     32.84 o
  -2  -5  11        4.17        0.80      6.17 o
  -1  -5  11       29.20       17.08      7.50 o
   0  -5  11      366.91      383.59     34.79 o
   1  -5  11       17.39        3.69      6.91 o
   2  -5  11      236.45      299.15     28.06 o
   3  -5  11      310.96      266.88     25.68 o
   4  -5  11        7.35        3.60     15.52 o
   5  -5  11       33.98       34.17     19.72 o
   6  -5  11        0.52        4.06     19.18 o
   7  -5  11      160.58      199.43     39.37 o
   8  -5  11        0.34       36.97     23.58 o
   9  -5  11      141.83      116.76     30.97 o
  10  -5  11        9.30       21.05     23.18 o
  11  -5  11       29.75       83.19     27.31 o
 -12  -4  11       13.77        3.86     14.25 o
 -11  -4  11       41.36       43.23     16.59 o
 -10  -4  11       26.98       36.57     14.72 o
  -9  -4  11      349.45      333.11     45.09 o
  -8  -4  11      433.80      436.82     55.88 o
  -7  -4  11      315.04      346.56     45.63 o
  -6  -4  11      610.74      601.34     72.94 o
  -5  -4  11       87.20      107.97     18.92 o
  -4  -4  11       49.24       49.16     13.19 o
  -3  -4  11      130.17       92.79     16.99 o
  -2  -4  11       28.89       40.30      8.10 o
  -1  -4  11       75.88       71.31     10.30 o
   0  -4  11       28.16       33.17      7.80 o
   1  -4  11       20.76       16.81      6.55 o
   2  -4  11     1171.36     1029.45     86.23 o
   3  -4  11      732.03      929.40     79.17 o
   4  -4  11      277.85      228.07     36.57 o
   5  -4  11       55.69       94.98     24.98 o
   6  -4  11      242.69      314.19     49.29 o
   7  -4  11      123.52       90.59     27.58 o
   8  -4  11        2.86      -16.99     20.05 o
   9  -4  11       52.76       26.98     22.38 o
  10  -4  11      199.15      289.08     46.43 o
  11  -4  11       12.35       49.29     23.78 o
  12  -4  11        8.80       35.90     22.11 o
 -12  -3  11       24.04       22.17     13.37 o
 -11  -3  11        4.10        6.87     10.36 o
 -10  -3  11       18.85       32.67     11.67 o
  -9  -3  11       37.20       41.83     14.85 o
  -8  -3  11      209.03      204.82     31.44 o
  -7  -3  11       50.61        6.86     10.12 o
  -6  -3  11      885.29      888.29    104.51 o
  -5  -3  11      122.01      112.17     19.52 o
  -4  -3  11       17.28       21.65     10.79 o
  -3  -3  11      144.72      207.35     29.37 o
  -2  -3  11      492.02      531.61     46.24 o
  -1  -3  11       31.11       33.68      7.39 o
   0  -3  11        5.94        8.78      5.97 o
   1  -3  11       34.52       27.98      7.24 o
   2  -3  11       48.43       20.93     13.59 o
   3  -3  11       21.66       51.08      9.14 o
   4  -3  11       92.38       96.63     12.62 o
   5  -3  11        0.39        1.47     15.72 o
   6  -3  11       20.15       35.64     19.65 o
   7  -3  11      655.95      794.17    102.78 o
   8  -3  11      154.70      180.24     34.90 o
   9  -3  11       46.28       46.03     22.38 o
  10  -3  11       12.83        4.80     19.32 o
  11  -3  11       12.85       58.22     21.18 o
  12  -3  11        8.06       64.81     22.78 o
 -12  -2  11        0.01        4.98     14.89 o
 -11  -2  11        5.32        3.67      9.73 o
 -10  -2  11        5.18        6.57      9.75 o
  -9  -2  11       71.73       61.61     16.12 o
  -8  -2  11      269.58      256.98     35.44 o
  -7  -2  11       75.72       53.49     14.52 o
  -6  -2  11       93.32       93.78     17.65 o
  -5  -2  11      485.65      486.24     59.15 o
  -4  -2  11      295.03      252.85     33.30 o
  -3  -2  11        7.46       -3.73      6.26 o
  -2  -2  11       12.54       12.47      7.26 o
  -1  -2  11      147.18      170.77     17.28 o
   0  -2  11      327.11      341.57     30.73 o
   1  -2  11       18.82       11.24      5.73 o
   2  -2  11       17.52       38.40      7.96 o
   3  -2  11       16.06       29.06      7.26 o
   4  -2  11      235.50      306.80     31.74 o
   5  -2  11       55.89       72.28     10.74 o
   6  -2  11        0.00        2.20     15.79 o
   7  -2  11      232.60      218.08     36.57 o
   8  -2  11      169.90      191.10     35.04 o
   9  -2  11       54.46       23.25     19.45 o
  10  -2  11      124.16      175.65     32.70 o
  11  -2  11        4.16       61.81     21.98 o
  12  -2  11       69.62      107.64     26.04 o
  13  -2  11       17.41       57.15     21.78 o
 -12  -1  11       45.62       48.22     14.58 o
 -11  -1  11        4.67       12.11     10.55 o
 -10  -1  11       13.85       11.40     10.62 o
  -9  -1  11       41.52       39.70     13.39 o
  -8  -1  11        0.39       -9.19     10.52 o
  -7  -1  11      372.59      364.75     46.69 o
  -6  -1  11      220.94      190.50     28.44 o
  -5  -1  11      104.95       84.06     15.39 o
  -4  -1  11        8.29        4.93      7.59 o
  -3  -1  11        4.25        2.66      6.73 o
  -2  -1  11      719.71      811.42     68.55 o
  -1  -1  11      470.98      533.20     45.85 o
   0  -1  11      333.48      359.95     31.95 o
   1  -1  11      208.87      148.45     15.66 o
   2  -1  11       65.63      116.60     13.49 o
   3  -1  11       35.52       62.62     10.49 o
   4  -1  11      184.56      228.88     23.18 o
   5  -1  11       67.54       46.97      8.51 o
   6  -1  11      187.92      231.63     23.01 o
   7  -1  11        0.01        8.26     15.59 o
   8  -1  11      411.21      342.57     49.96 o
   9  -1  11       56.65       51.29     18.25 o
  10  -1  11        8.17       22.51     17.19 o
  11  -1  11        0.35       23.51     17.32 o
  12  -1  11        0.14       33.44     18.65 o
  13  -1  11        1.41       50.96     20.32 o
 -12   0  11       39.17       38.31     13.17 o
 -11   0  11       33.91       40.96     13.03 o
 -10   0  11      198.19      182.76     21.72 o
  -9   0  11       30.28       33.04     13.45 o
  -8   0  11       28.51       15.05     11.59 o
  -7   0  11      170.53      132.02     21.45 o
  -6   0  11       32.75       32.44     10.99 o
  -5   0  11     1447.92     1374.27    157.46 o
  -4   0  11        5.18       13.52      7.79 o
  -3   0  11      996.87     1196.16    137.28 o
  -2   0  11      602.18      636.78     54.05 o
  -1   0  11       78.61       62.60      8.79 o
   0   0  11       56.59       51.17      7.44 o
   1   0  11      399.30      506.42     43.64 o
   2   0  11      256.98      363.77     32.24 o
   3   0  11       93.36       36.23      6.93 o
   4   0  11      406.45      599.23     51.36 o
   5   0  11      408.77      312.76     35.57 o
   6   0  11        2.29       -1.95      4.70 o
   7   0  11      612.77      510.43     57.55 o
   8   0  11       42.20        3.40     13.72 o
   9   0  11      212.18      191.97     31.57 o
  10   0  11       60.29       64.81     19.78 o
  11   0  11        7.91       24.85     14.92 o
  12   0  11        7.04       28.24     17.58 o
  13   0  11       23.16       44.23     19.45 o
  14   0  11       27.06       69.07     22.11 o
 -13   1  11        2.54        9.99     22.51 o
 -12   1  11       26.96        9.59     19.78 o
 -11   1  11       31.67       30.89     12.23 o
 -10   1  11       83.66       92.51     15.41 o
  -9   1  11        0.09       -6.39     11.66 o
  -8   1  11       12.27       -4.93     10.59 o
  -7   1  11       44.30       41.50     12.32 o
  -6   1  11      573.24      519.01     62.68 o
  -5   1  11       11.99       -2.26      7.53 o
  -4   1  11      584.22      478.98     57.82 o
  -3   1  11       38.07       37.03      9.46 o
  -2   1  11      103.43       82.31      9.29 o
  -1   1  11        0.12        4.24      4.48 o
   0   1  11       26.27       28.69      5.91 o
   1   1  11      112.73      129.29     13.60 o
   2   1  11       97.87      125.41     13.58 o
   3   1  11      275.44      291.10     26.42 o
   4   1  11       43.24       55.88     13.92 o
   5   1  11      258.98      244.92     34.17 o
   6   1  11        4.54        7.53      9.59 o
   7   1  11      485.29      412.57     54.35 o
   8   1  11     1256.53      939.98    116.83 o
   9   1  11       44.63        7.79     12.86 o
  10   1  11       13.43       13.45     14.12 o
  11   1  11        4.31       26.31     15.52 o
  12   1  11       34.54       35.84     16.99 o
  13   1  11       30.02       32.11     18.45 o
  14   1  11       24.43       56.42     20.38 o
 -12   2  11       31.15       25.58     19.92 o
 -11   2  11       27.08       32.31     20.45 o
 -10   2  11        2.11        3.28     10.70 o
  -9   2  11        0.00       -4.80     11.72 o
  -8   2  11      596.81      629.25     75.73 o
  -7   2  11        0.00      -10.39      8.33 o
  -6   2  11      134.42      160.13     24.11 o
  -5   2  11      418.18      403.32     49.76 o
  -4   2  11       15.07       17.32      8.59 o
  -3   2  11       71.33       60.28     11.72 o
  -2   2  11      183.48      133.88     15.49 o
  -1   2  11       18.69       19.45      5.18 o
   0   2  11     1889.57     2014.84    166.77 o
   1   2  11        6.73       18.72      5.46 o
   2   2  11        5.88       -3.50      4.35 o
   3   2  11       16.68       31.17     10.79 o
   4   2  11      114.70      169.99     26.44 o
   5   2  11      625.51      449.41     57.55 o
   6   2  11      488.78      465.46     59.95 o
   7   2  11      445.49      355.49     47.29 o
   8   2  11      485.19      230.93     32.64 o
   9   2  11       99.65       72.87     16.99 o
  10   2  11      316.99      179.11     28.04 o
  11   2  11        8.88      -12.26     13.59 o
  12   2  11       10.28      -13.39     13.85 o
  13   2  11        0.81       19.78     16.19 o
  14   2  11       88.94      186.37     32.90 o
 -12   3  11       18.68       37.90     23.31 o
 -11   3  11        1.64       -4.60     17.52 o
 -10   3  11      163.69      144.94     20.07 o
  -9   3  11      851.48      899.46     76.37 o
  -8   3  11       14.94       25.58     11.26 o
  -7   3  11       64.62       43.70     12.39 o
  -6   3  11      284.52      323.92     42.03 o
  -5   3  11       39.90       54.49     12.92 o
  -4   3  11        7.05       -9.19      6.13 o
  -3   3  11      214.33      252.86     23.50 o
  -2   3  11       19.52       28.34      6.17 o
  -1   3  11       60.86       88.54     10.41 o
   0   3  11      192.03      146.14     15.30 o
   1   3  11      508.29      468.72     59.68 o
   2   3  11      248.01      399.12     51.49 o
   3   3  11      601.57      367.08     48.02 o
   4   3  11      117.59      166.52     25.98 o
   5   3  11       10.73       -7.19      9.33 o
   6   3  11        0.15       -3.53      8.59 o
   7   3  11      147.72      181.24     27.98 o
   8   3  11        4.48       13.39     12.59 o
   9   3  11      299.35      173.85     27.64 o
  10   3  11       11.50       15.52     13.12 o
  11   3  11       48.49       33.10     15.12 o
  12   3  11       12.26        1.33     14.52 o
  13   3  11        6.31       -3.60     15.52 o
  14   3  11       17.41        2.06     17.32 o
 -12   4  11       42.15        7.59     19.52 o
 -11   4  11        6.95       36.37     21.85 o
 -10   4  11       45.52       65.54     23.45 o
  -9   4  11        1.13        4.94      9.31 o
  -8   4  11      104.05       78.60     16.65 o
  -7   4  11      810.54      976.35    113.63 o
  -6   4  11      112.77      111.37     18.18 o
  -5   4  11       45.09       39.57     10.79 o
  -4   4  11      164.25      156.33     23.65 o
  -3   4  11      474.87      583.02     50.53 o
  -2   4  11        1.43       -4.24     14.62 o
  -1   4  11        1.33       -9.86      7.36 o
   0   4  11       72.03      116.63     19.85 o
   1   4  11      179.20      178.44     27.04 o
   2   4  11     1229.38     1493.50    182.71 o
   3   4  11      292.16      404.71     53.22 o
   4   4  11      903.48      868.84    107.97 o
   5   4  11      178.03      167.65     26.11 o
   6   4  11      257.49      244.59     34.84 o
   7   4  11      163.96      164.72     25.71 o
   8   4  11     1295.59     1252.71    153.73 o
   9   4  11       20.02       -6.46     12.39 o
  10   4  11      145.32      199.49     30.64 o
  11   4  11       83.75       85.59     20.92 o
  13   4  11       44.80       -1.67     15.92 o
  14   4  11        0.73       -5.33     17.12 o
 -12   5  11       65.60       43.23     25.51 o
 -11   5  11       22.92       31.57     22.58 o
 -10   5  11       43.18       45.63     21.31 o
  -9   5  11       77.40      108.71     26.98 o
  -8   5  11        4.33       -1.52     20.75 o
  -7   5  11       44.37       74.20     15.39 o
  -6   5  11      459.41      457.27     55.42 o
  -5   5  11       29.36        7.93      8.73 o
  -4   5  11      765.06      690.07     81.20 o
  -3   5  11     1813.52     2413.04    200.34 o
  -2   5  11       11.86       -2.29     11.16 o
  -1   5  11        0.15      -12.92     11.06 o
   0   5  11      506.41      665.35     84.66 o
   1   5  11      542.63      597.75     76.60 o
   2   5  11      208.48      231.07     35.64 o
   3   5  11      433.24      463.66     60.88 o
   4   5  11       49.67       31.17     12.52 o
   5   5  11      776.57      886.29    110.70 o
   6   5  11      654.34      487.04     63.34 o
   7   5  11      575.25      529.41     68.14 o
   8   5  11      410.72      307.40     42.70 o
   9   5  11      999.32     1073.20    132.68 o
  10   5  11      120.76      117.70     22.38 o
  11   5  11        1.92       -1.33     14.52 o
  12   5  11       28.83      -23.88     15.92 o
  13   5  11        2.66      -25.08     16.72 o
  14   5  11        6.65      -26.18     17.45 o
 -11   6  11        5.45        4.13     19.78 o
 -10   6  11       50.61       42.70     21.58 o
  -9   6  11       14.60        8.73     20.12 o
  -8   6  11      240.19      210.95     37.83 o
  -7   6  11      749.76      645.30     76.47 o
  -6   6  11       79.66       79.33     14.39 o
  -5   6  11       56.78       58.48     12.12 o
  -4   6  11      331.20      328.00     30.35 o
  -3   6  11       98.57      109.89     13.87 o
  -2   6  11      396.48      376.67     51.22 o
  -1   6  11      679.66      825.61    104.24 o
   0   6  11      449.31      448.28     60.35 o
   1   6  11        7.58       -4.40     13.45 o
   2   6  11      190.70      201.02     31.51 o
   3   6  11      222.32      274.76     40.76 o
   4   6  11     1227.68     1024.11    127.56 o
   5   6  11       82.91      131.49     24.45 o
   6   6  11        6.72       -2.66     12.92 o
   7   6  11      110.41      170.12     28.51 o
   8   6  11      735.14      586.36     75.67 o
   9   6  11      811.25      758.27     95.78 o
  10   6  11       92.21      194.96     31.17 o
  11   6  11       88.98      125.42     24.85 o
  12   6  11        0.30      -25.28     16.85 o
  13   6  11        8.46       -1.47     19.38 o
  14   6  11       54.28      -27.51     22.78 o
 -11   7  11        0.08       -8.79     21.11 o
 -10   7  11       89.99       71.47     26.71 o
  -9   7  11      108.48      151.60     31.71 o
  -8   7  11      221.21      228.20     40.30 o
  -7   7  11      919.67      811.83    101.18 o
  -6   7  11      358.45      339.57     42.63 o
  -5   7  11        0.20        0.67      6.73 o
  -4   7  11       16.45       13.51      6.96 o
  -3   7  11      370.30      438.62     54.22 o
  -2   7  11     1076.47     1109.37    137.35 o
  -1   7  11      133.23       98.65     19.85 o
   0   7  11      129.87      196.16     31.11 o
   1   7  11      146.83      118.16     22.85 o
   2   7  11       20.68        1.00     12.99 o
   3   7  11      873.82      872.91    110.77 o
   4   7  11      768.29      798.10    101.84 o
   5   7  11      929.65     1108.70    138.55 o
   6   7  11       59.74       70.67     19.45 o
   7   7  11       94.79      108.44     21.98 o
   9   7  11       24.99       74.40     20.25 o
  10   7  11        1.74      -22.58     15.05 o
  11   7  11        1.49        7.86     17.32 o
  13   7  11       16.45      -20.32     20.38 o
 -10   8  11      143.39      128.35     31.04 o
  -9   8  11        7.90        6.46     19.52 o
  -8   8  11       11.70       28.38     21.85 o
  -7   8  11       13.52      -14.25     17.72 o
  -5   8  11        4.73        1.87      7.06 o
  -4   8  11       59.00       29.78      8.18 o
  -3   8  11        0.05      -13.79      9.19 o
  -1   8  11        0.16        2.06     10.66 o
   0   8  11        8.78       24.58     13.45 o
   1   8  11      160.39      180.98     29.97 o
   2   8  11       46.44       24.45     14.79 o
   3   8  11        8.30        0.93     14.45 o
   4   8  11       40.59       26.84     16.59 o
   5   8  11       56.21       41.03     18.05 o
   6   8  11      157.26      172.58     30.71 o
   7   8  11       93.60      226.47     36.04 o
   8   8  11       57.02       57.42     20.72 o
   9   8  11       37.45       24.45     19.72 o
  10   8  11       14.36       85.26     23.58 o
  11   8  11       28.20      -11.99     19.58 o
  12   8  11       17.94      -25.78     20.05 o
 -10   9  11       32.84       23.05     23.65 o
  -9   9  11       89.29      124.69     30.44 o
  -8   9  11       11.53       -4.40     16.79 o
  -7   9  11      405.18      294.61     46.03 o
  -6   9  11        0.74       -6.26     13.12 o
  -5   9  11        0.58       -4.33      6.79 o
  -4   9  11       12.58       -4.40     11.99 o
  -3   9  11       29.37        0.87     13.12 o
  -2   9  11       17.61       -3.40     11.59 o
   0   9  11       56.87       60.15     16.72 o
   1   9  11       56.59       62.15     17.45 o
   2   9  11        0.14        3.33     13.32 o
   3   9  11       34.98       32.04     17.58 o
   4   9  11       28.72       59.48     19.05 o
   5   9  11        9.44       26.78     17.52 o
   6   9  11        1.72       14.85     15.45 o
   7   9  11       20.24       -0.40     15.65 o
   8   9  11        0.21       -7.33     17.72 o
   9   9  11        3.64      -27.58     18.38 o
  10   9  11       50.78       24.38     23.38 o
  11   9  11       38.02      423.36     60.88 o
  12   9  11        1.02       -8.26     21.65 o
  13   9  11        1.65      -33.90     23.05 o
  -9  10  11       75.52       58.08     27.38 o
  -8  10  11       30.43       30.71     21.91 o
  -7  10  11       45.01       33.77     20.72 o
  -6  10  11       59.82       67.41     21.98 o
  -5  10  11      100.52      123.56     23.98 o
  -4  10  11       29.96        2.00     13.72 o
  -3  10  11       15.30        8.99     13.19 o
  -2  10  11       43.34       65.28     18.18 o
   0  10  11       14.73       36.50     14.39 o
   1  10  11      454.76      344.17     47.96 o
   2  10  11      129.96      133.68     24.38 o
   3  10  11       71.17       50.56     18.38 o
   4  10  11        2.53      -19.32     15.92 o
   5  10  11        0.55      -24.08     16.05 o
   6  10  11       22.05       58.62     20.52 o
   7  10  11      112.81      186.70     33.90 o
   8  10  11      292.72      398.12     57.55 o
   9  10  11       38.38       52.42     22.85 o
  10  10  11       12.86      -10.19     22.65 o
  11  10  11       38.22       40.96     25.11 o
  12  10  11       89.53       48.22     26.84 o
  -8  11  11       19.47       13.26     20.92 o
  -7  11  11       38.19       58.88     22.38 o
  -6  11  11        5.41      -14.45     15.52 o
  -5  11  11       18.12       -0.92     11.25 o
  -4  11  11        2.84        5.90     10.10 o
  -3  11  11      367.37      254.51     40.76 o
  -2  11  11       52.27       57.48     18.85 o
  -1  11  11      227.86      250.38     39.30 o
   1  11  11      846.87      782.58     99.18 o
   2  11  11       65.80      109.90     23.25 o
   3  11  11       96.79      207.29     32.84 o
   4  11  11      324.63      640.91     83.79 o
   5  11  11      303.50      915.27    116.57 o
   6  11  11      148.75      281.02     44.09 o
   8  11  11      339.34      467.19     65.41 o
   9  11  11       53.64       45.16     23.38 o
  10  11  11       52.03       67.87     25.51 o
  11  11  11        1.01      -34.07     22.71 o
  12  11  11       42.44       29.84     26.51 o
  -5  12  11      158.38      139.74     30.84 o
  -4  12  11        0.20      -17.72     17.19 o
  -3  12  11      455.67      274.76     43.90 o
  -2  12  11       14.69       34.50     17.92 o
  -1  12  11       55.14       72.07     21.05 o
   1  12  11      175.30      171.05     28.97 o
   2  12  11      272.35      351.76     49.09 o
   3  12  11       77.24       74.07     20.98 o
   4  12  11        5.36       49.62     19.32 o
   5  12  11       27.44       54.75     20.18 o
   6  12  11        7.96       64.81     21.25 o
   7  12  11        0.03      -20.52     14.85 o
   9  12  11       41.36      -12.86     20.32 o
  10  12  11        1.81      -10.52     20.52 o
  11  12  11       21.00       35.30     25.84 o
  -5  13  11       36.43       43.43     21.38 o
  -4  13  11       58.10       77.47     25.31 o
  -3  13  11      105.90      133.02     29.31 o
  -2  13  11       73.06       70.61     21.45 o
  -1  13  11       10.80        6.46     17.25 o
   1  13  11       50.82       28.04     14.79 o
   2  13  11       43.76       68.74     19.25 o
   3  13  11       35.23       76.13     20.72 o
   4  13  11      143.66       78.66     22.98 o
   5  13  11       24.63       39.97     19.78 o
   6  13  11        3.70       -0.73     17.45 o
   7  13  11        2.38       36.97     20.45 o
   8  13  11        3.47       -1.73     19.72 o
   9  13  11       65.26      123.03     29.44 o
  10  13  11      224.95      207.82     39.57 o
  -4  14  11       37.31       30.77     20.72 o
  -3  14  11       24.82       15.52     18.65 o
  -2  14  11       15.45        0.47     17.65 o
  -1  14  11        0.01      -13.32     16.72 o
   0  14  11        1.68       -1.33     17.78 o
   2  14  11       19.86      100.18     22.58 o
   3  14  11      139.21      206.42     32.57 o
   4  14  11       19.33       75.07     21.91 o
   5  14  11       86.75      120.83     28.31 o
   6  14  11      130.02      148.94     30.71 o
   7  14  11       76.19      121.03     29.17 o
   8  14  11        9.21       18.38     21.38 o
  -2  15  11       20.27       13.99     20.72 o
  -1  15  11       12.60       21.78     20.05 o
   0  15  11        0.01      -23.25     18.12 o
   2  15  11      344.80      268.50     40.63 o
   3  15  11      264.15      214.61     35.64 o
   4  15  11        0.05       51.09     20.85 o
   5  15  11       94.67      100.85     27.24 o
   6  15  11       52.48       53.29     23.51 o
  -4 -10  12        1.09        7.79     11.99 o
  -3 -10  12        1.69        2.53     10.79 o
  -2 -10  12       13.97       17.45     12.59 o
   0 -10  12       16.09       46.63     17.32 o
   1 -10  12        3.28       -1.40     14.25 o
   2 -10  12        3.50        6.73     15.45 o
   3 -10  12       29.45       31.51     17.45 o
  -6  -9  12       12.99       25.44     14.45 o
  -5  -9  12        7.89        3.86     12.39 o
  -4  -9  12       94.75      108.37     22.25 o
  -3  -9  12        6.20        4.40     11.32 o
  -2  -9  12       27.95       39.17     14.19 o
  -1  -9  12       10.07       15.92     11.26 o
   0  -9  12       26.16       28.97     15.99 o
   1  -9  12        0.08        4.80     13.59 o
   2  -9  12        1.65        0.67     15.12 o
   3  -9  12      107.85      148.80     29.84 o
   4  -9  12        0.02       13.52     16.45 o
   5  -9  12       12.61       21.05     20.25 o
  -8  -8  12       30.18       24.98     14.12 o
  -7  -8  12       47.17       49.82     16.45 o
  -6  -8  12       12.89       27.98     13.65 o
  -5  -8  12       12.81       -0.27     10.32 o
  -4  -8  12       11.09       10.46     11.06 o
  -3  -8  12       12.56       18.25     11.72 o
  -2  -8  12      208.90      247.58     35.10 o
  -1  -8  12       19.32       27.58     11.86 o
   0  -8  12        4.70        9.31      8.93 o
   1  -8  12       26.61       26.58     15.39 o
   2  -8  12       19.10       41.30     16.65 o
   3  -8  12        7.12        7.06     14.39 o
   4  -8  12        2.24       -6.59     14.92 o
   5  -8  12        2.05       11.79     17.78 o
   6  -8  12       28.51       16.45     20.18 o
   7  -8  12        0.30       18.92     23.45 o
  -9  -7  12       11.60       20.72     14.32 o
  -8  -7  12       85.48       81.26     19.38 o
  -7  -7  12       41.66       40.30     15.65 o
  -6  -7  12       21.96       30.31     13.59 o
  -5  -7  12       52.92       49.49     15.19 o
  -4  -7  12       70.22       51.56     14.79 o
  -3  -7  12       14.32       30.11     12.86 o
  -2  -7  12      792.93      885.03    105.24 o
  -1  -7  12        0.56        1.92      7.53 o
   0  -7  12       10.23        6.39      6.97 o
   1  -7  12        2.82        5.10      7.05 o
   2  -7  12      629.72      613.33     80.00 o
   3  -7  12        0.71        5.33     13.32 o
   4  -7  12       16.50       13.59     16.12 o
   5  -7  12      105.27      196.10     36.10 o
   6  -7  12      266.00      325.25     50.96 o
   7  -7  12       92.25      117.43     32.17 o
   8  -7  12       26.96       76.60     29.44 o
 -10  -6  12       32.41       43.10     16.72 o
  -9  -6  12        4.91       13.99     12.99 o
  -8  -6  12       45.67       29.17     14.65 o
  -7  -6  12        0.03        2.40      9.99 o
  -6  -6  12       82.10       87.12     18.52 o
  -5  -6  12      174.42      172.98     27.71 o
  -4  -6  12       12.10        8.93     10.59 o
  -3  -6  12       11.95        7.39      9.86 o
  -2  -6  12       16.80        4.73      9.79 o
  -1  -6  12      519.24      518.95     46.31 o
   0  -6  12      372.12      327.64     30.95 o
   1  -6  12      164.19      142.36     16.72 o
   2  -6  12        0.46        8.19     12.72 o
   3  -6  12        7.15       -3.06     13.92 o
   4  -6  12       40.47       58.42     20.38 o
   5  -6  12      206.52      153.20     32.24 o
   6  -6  12        4.78       -4.86     19.98 o
   7  -6  12        0.00      -14.85     21.18 o
   8  -6  12       61.74       68.67     27.71 o
   9  -6  12        1.27       48.42     26.11 o
 -10  -5  12      150.47      161.46     28.58 o
  -9  -5  12        3.73        3.06     11.52 o
  -8  -5  12       51.99       79.53     18.85 o
  -7  -5  12        1.33       11.26     10.32 o
  -6  -5  12       43.92       33.64     13.32 o
  -5  -5  12      368.02      324.85     43.30 o
  -4  -5  12       48.01       36.97     12.12 o
  -3  -5  12      459.37      440.22     55.22 o
  -2  -5  12        0.63        4.20      9.06 o
  -1  -5  12      139.92      186.92     19.77 o
   0  -5  12      170.55      118.24     14.83 o
   1  -5  12       74.79       92.18     12.79 o
   2  -5  12      154.19      130.06     15.46 o
   3  -5  12       21.87        0.20     13.45 o
   4  -5  12      841.90      940.45    119.63 o
   5  -5  12      137.12      178.98     34.10 o
   6  -5  12      311.26      272.36     45.89 o
   7  -5  12      109.42      159.73     35.57 o
   8  -5  12        2.20       -5.60     21.38 o
   9  -5  12        1.92       19.18     24.18 o
  10  -5  12       46.12       90.12     29.57 o
 -11  -4  12       16.40       17.32     14.99 o
 -10  -4  12        0.27        8.13     11.99 o
  -9  -4  12        4.11        1.13     11.19 o
  -8  -4  12       13.89       18.85     12.26 o
  -7  -4  12        3.12        2.86     11.39 o
  -6  -4  12       18.37       21.58     11.52 o
  -5  -4  12        5.41        9.86     10.06 o
  -4  -4  12        2.42       -4.20      8.99 o
  -3  -4  12      217.98      187.50     27.64 o
  -2  -4  12       33.27       14.19     10.19 o
  -1  -4  12       14.87       28.99      8.07 o
   0  -4  12      371.67      434.73     38.87 o
   1  -4  12      522.68      470.74     77.87 o
   2  -4  12      228.04      211.84     21.91 o
   3  -4  12       27.18       24.18      8.04 o
   4  -4  12      325.09      347.76     50.02 o
   5  -4  12        3.12        0.93     16.59 o
   6  -4  12       25.83       14.12     20.25 o
   7  -4  12       47.81       70.14     26.11 o
   8  -4  12        2.51       18.12     22.45 o
   9  -4  12       31.62       59.81     25.11 o
  10  -4  12       88.17      118.96     30.91 o
  11  -4  12        6.74       56.15     24.18 o
 -11  -3  12        0.10       -0.44     10.96 o
 -10  -3  12      240.26      276.23     39.77 o
  -9  -3  12      106.23      105.77     21.85 o
  -8  -3  12        0.92       -7.19     10.39 o
  -7  -3  12       25.99       27.18     12.12 o
  -6  -3  12        1.21       -1.93     10.32 o
  -5  -3  12      508.42      502.36     62.08 o
  -4  -3  12      139.81      131.82     21.78 o
  -3  -3  12     1038.90     1036.96    120.36 o
  -2  -3  12       24.28       18.65      9.59 o
  -1  -3  12      379.09      376.34     33.83 o
   0  -3  12      201.16      253.04     24.17 o
   1  -3  12        4.14       20.09      7.15 o
   2  -3  12      547.63      516.26     45.35 o
   3  -3  12      202.17      317.21     30.07 o
   4  -3  12      130.20      116.47     18.18 o
   5  -3  12       39.41       26.51     18.85 o
   6  -3  12      141.16      198.89     36.10 o
   7  -3  12      103.34      135.02     31.17 o
   8  -3  12       13.90      -13.79     19.72 o
   9  -3  12        0.19        3.40     20.18 o
  10  -3  12        5.34       21.05     17.98 o
  11  -3  12       13.01       28.51     21.31 o
  12  -3  12        0.99       46.29     21.91 o
 -12  -2  12        8.65       20.51     13.02 o
 -11  -2  12        0.17      -12.42     11.89 o
 -10  -2  12      180.41      194.76     31.51 o
  -9  -2  12       12.44       10.99     12.52 o
  -8  -2  12        5.99       11.46     11.32 o
  -7  -2  12       33.04       15.59     12.46 o
  -6  -2  12      414.20      334.91     43.76 o
  -5  -2  12       28.82       16.45     10.99 o
  -4  -2  12        0.15       -2.46      7.93 o
  -3  -2  12        8.28       -0.80      7.79 o
  -2  -2  12      613.75      656.83     77.60 o
  -1  -2  12       35.33       53.07     10.06 o
   0  -2  12      894.73     1137.36     94.86 o
   1  -2  12        4.02       11.79      7.86 o
   2  -2  12       29.89       36.92      8.18 o
   3  -2  12        8.40        9.30      6.77 o
   4  -2  12       80.47      107.60     13.45 o
   5  -2  12       17.74       23.74      8.03 o
   6  -2  12      102.14      160.93     31.24 o
   7  -2  12      142.78      164.99     32.77 o
   8  -2  12        0.60        6.33     18.78 o
   9  -2  12        0.13      -10.19     18.25 o
  10  -2  12        6.06       22.05     19.98 o
  11  -2  12        1.26       49.56     19.25 o
  12  -2  12       69.18      120.10     27.04 o
 -12  -1  12        9.37       13.04     11.75 o
 -11  -1  12       41.92       42.35     13.79 o
 -10  -1  12       46.06       33.44     14.45 o
  -9  -1  12        2.95       -0.40     11.92 o
  -8  -1  12        1.56        7.66     11.19 o
  -7  -1  12      125.69      108.44     19.92 o
  -6  -1  12        6.42       11.99     10.12 o
  -5  -1  12      266.77      331.58     43.10 o
  -4  -1  12       32.51       73.14     14.12 o
  -3  -1  12      594.94      547.06     65.34 o
  -2  -1  12      250.30      255.64     33.30 o
  -1  -1  12      353.55      411.21     36.21 o
   0  -1  12      224.45      159.31     16.72 o
   1  -1  12        5.65       36.88      9.36 o
   2  -1  12     1869.27     2467.60    204.59 o
   3  -1  12      145.20      189.98     19.97 o
   4  -1  12      106.97       98.82     12.62 o
   5  -1  12       25.07        6.43      5.99 o
   6  -1  12      188.63      263.36     25.71 o
   7  -1  12        0.11       -4.46     16.79 o
   8  -1  12       24.42       84.86     23.71 o
   9  -1  12       86.68       72.40     22.98 o
  10  -1  12      192.62      112.37     26.18 o
  11  -1  12       24.33        5.66     17.58 o
  12  -1  12       39.85       79.80     22.51 o
  13  -1  12       71.75      120.63     26.84 o
 -12   0  12        8.31        7.94     12.40 o
 -11   0  12        0.69        4.13     10.63 o
 -10   0  12       64.70       74.07     14.08 o
  -9   0  12       55.15       46.49     15.52 o
  -8   0  12       88.24       81.00     17.72 o
  -7   0  12        0.01      -12.79      8.53 o
  -6   0  12       13.90        4.20      8.99 o
  -5   0  12      228.43      222.67     30.57 o
  -4   0  12       44.15       75.53     14.85 o
  -3   0  12      334.17      324.25     41.36 o
  -2   0  12       48.44       50.62     11.19 o
  -1   0  12      442.38      513.20     44.26 o
   0   0  12        8.40        6.71      4.85 o
   1   0  12       41.13       84.54     10.52 o
   2   0  12       41.50       52.53      8.65 o
   3   0  12      195.45      198.27     20.04 o
   4   0  12      272.75      312.79     28.71 o
   5   0  12       81.73       43.52      8.10 o
   6   0  12       11.77       19.06      6.64 o
   7   0  12      106.70      108.17     22.31 o
   8   0  12      312.70      235.20     36.90 o
   9   0  12       24.96        5.53     16.12 o
  10   0  12      131.95      158.73     29.77 o
  11   0  12       31.87       11.46     16.65 o
  12   0  12        4.20       11.06     17.65 o
  13   0  12       24.90       21.71     18.25 o
 -12   1  12       43.76       35.90     21.51 o
 -11   1  12        1.77       16.48     10.72 o
 -10   1  12      146.81      172.12     21.73 o
  -9   1  12       63.45       36.63     14.85 o
  -8   1  12      224.64      223.41     33.10 o
  -7   1  12        9.01       10.52     10.39 o
  -6   1  12      222.12      238.26     32.70 o
  -5   1  12      550.21      556.78     66.94 o
  -4   1  12        9.78       15.45      8.86 o
  -3   1  12       60.42       75.67     13.92 o
  -2   1  12       82.95      140.73     14.34 o
  -1   1  12       36.37       25.55      5.81 o
   0   1  12      145.55      111.29     13.55 o
   1   1  12        0.73       14.94      5.53 o
   2   1  12      185.70      268.11     24.70 o
   3   1  12      179.33      125.74     13.95 o
   4   1  12        8.89       -6.75      4.52 o
   5   1  12        3.47       23.66      6.89 o
   6   1  12        7.01      -10.32     10.92 o
   7   1  12      166.16      179.18     27.71 o
   8   1  12      462.93      376.47     51.29 o
   9   1  12      407.12      298.21     42.36 o
  10   1  12       13.24       26.44     15.79 o
  11   1  12       89.03       83.26     20.72 o
  12   1  12        0.10       -7.99     15.32 o
  13   1  12       22.96       51.89     20.05 o
 -12   2  12        4.80       -7.39     17.38 o
 -11   2  12        1.76       -4.06     10.68 o
 -10   2  12      119.85      106.89     29.54 o
  -9   2  12       12.76        3.93     11.92 o
  -8   2  12      135.27      144.01     23.85 o
  -7   2  12       55.50       41.63     13.32 o
  -6   2  12       64.58       39.23     12.19 o
  -5   2  12      159.07      133.75     20.98 o
  -4   2  12      193.65      232.40     31.31 o
  -3   2  12       31.64       18.78      8.39 o
  -2   2  12      409.12      392.93     34.36 o
  -1   2  12        8.70       23.26      5.85 o
   0   2  12       15.07        2.79      7.29 o
   1   2  12      103.19       87.78     10.65 o
   2   2  12       42.03       41.59     10.62 o
   3   2  12     1362.49     1425.62    174.31 o
   4   2  12      602.87      618.86     78.33 o
   5   2  12        8.90       -2.20      9.86 o
   6   2  12      241.65      195.43     30.31 o
   7   2  12      407.76      280.49     39.57 o
   8   2  12       82.37       69.27     15.72 o
   9   2  12      190.71      163.99     26.04 o
  10   2  12      207.95      147.74     25.78 o
  11   2  12        0.03      -21.08     14.05 o
  12   2  12       19.68       13.85     15.59 o
  13   2  12        0.58      -20.38     14.99 o
  14   2  12       87.05       93.32     23.31 o
 -12   3  12        8.77        3.80     19.18 o
 -11   3  12        7.94       11.19     17.45 o
 -10   3  12       30.09        6.95     10.83 o
  -9   3  12      694.73      774.53     92.79 o
  -8   3  12       37.35       35.50     12.32 o
  -7   3  12     1346.34     1524.01    175.18 o
  -6   3  12      318.07      251.65     34.30 o
  -5   3  12      110.94      109.77     18.18 o
  -4   3  12        7.31       -0.60      8.13 o
  -3   3  12      413.74      404.71     50.09 o
  -2   3  12      252.97      191.27     24.58 o
  -1   3  12       11.21        6.16      5.09 o
   0   3  12       73.85       95.14     11.16 o
   1   3  12      591.33      682.42     58.33 o
   2   3  12      315.79      244.79     34.30 o
   3   3  12       79.13      148.00     23.38 o
   4   3  12      864.40      935.32    115.83 o
   5   3  12       58.75        9.33     12.12 o
   6   3  12       58.22      101.98     18.65 o
   7   3  12      643.02      456.74     59.55 o
   8   3  12      117.62       60.81     16.59 o
   9   3  12       35.06       65.01     17.32 o
  10   3  12      127.17       96.05     19.52 o
  11   3  12       22.52       -1.27     14.12 o
  12   3  12        1.46       -8.13     14.85 o
  13   3  12        0.68      -22.78     15.19 o
  14   3  12       15.42       30.51     18.65 o
 -12   4  12        0.77        1.87     20.65 o
 -11   4  12       60.89       69.61     24.45 o
 -10   4  12       14.40       13.92     16.92 o
  -9   4  12        4.12        2.40      9.24 o
  -8   4  12       85.02       80.66     16.79 o
  -7   4  12      270.25      299.87     39.37 o
  -6   4  12     1018.08     1007.39    117.30 o
  -5   4  12      228.70      285.48     37.90 o
  -4   4  12      195.96      232.13     31.71 o
  -3   4  12      454.43      485.98     59.02 o
  -2   4  12      227.30      218.40     21.80 o
  -1   4  12      179.21      171.84     17.83 o
   0   4  12      324.44      429.07     38.32 o
   1   4  12      666.87      898.22    111.70 o
   2   4  12     1079.09     1426.56    175.05 o
   3   4  12      366.78      369.68     49.49 o
   4   4  12      370.00      403.05     53.55 o
   5   4  12      218.81      167.65     26.78 o
   6   4  12      249.79      200.89     30.31 o
   7   4  12        2.36       10.86     12.19 o
   9   4  12      171.34      141.21     24.05 o
  10   4  12      135.95       79.20     18.12 o
  11   4  12       18.87       -5.26     14.32 o
  12   4  12       34.72       -1.93     15.59 o
  13   4  12        1.17      -22.65     16.05 o
  14   4  12       38.96        6.66     18.38 o
 -11   5  12       12.82       -2.46     18.58 o
 -10   5  12       46.87       75.47     25.98 o
  -9   5  12        0.10      -12.12     16.19 o
  -8   5  12      333.82      308.93     40.96 o
  -7   5  12       20.66       11.79     10.32 o
  -6   5  12      306.66      289.88     38.10 o
  -5   5  12        1.38        1.60      8.79 o
  -4   5  12      578.40      509.16     62.01 o
  -3   5  12      363.25      393.82     36.00 o
  -2   5  12     1098.18     1374.49    175.48 o
  -1   5  12       72.06      101.76     25.64 o
   0   5  12        0.08       -6.06     11.99 o
   1   5  12      124.37      206.42     31.31 o
   2   5  12      395.37      556.12     71.94 o
   3   5  12       44.60       32.24     13.72 o
   4   5  12      537.05      548.12     71.54 o
   5   5  12     1043.55     1061.87    132.02 o
   6   5  12      147.76      240.32     35.84 o
  10   5  12      191.53      185.77     30.31 o
  11   5  12      140.26       54.09     19.52 o
  12   5  12        0.01      -24.08     16.05 o
  13   5  12       81.27      -10.92     18.12 o
  14   5  12       36.73      -15.39     19.18 o
 -11   6  12       42.02       30.57     23.71 o
 -10   6  12       50.21       61.15     23.65 o
  -9   6  12       87.28       68.54     24.85 o
  -8   6  12        0.51       -3.33     15.79 o
  -7   6  12       59.84       43.43     12.52 o
  -6   6  12      357.94      309.73     40.17 o
  -5   6  12      396.18      428.96     52.69 o
  -4   6  12      927.39      782.98     91.92 o
  -3   6  12        7.46       16.54      9.16 o
  -2   6  12       67.23       59.99     15.72 o
  -1   6  12      784.26      988.07    123.63 o
   0   6  12      157.19      171.52     29.44 o
   1   6  12      351.25      491.64     65.48 o
   2   6  12        1.84       15.99     14.32 o
   3   6  12       77.48       96.85     21.25 o
   4   6  12      765.16     1179.31    146.61 o
   5   6  12      114.54      141.41     26.31 o
   6   6  12       63.14       89.46     21.45 o
   7   6  12        0.04       12.12     14.65 o
  10   6  12        0.55       -1.40     12.86 o
  11   6  12       19.36       12.46     17.19 o
  12   6  12        0.31      -25.48     16.99 o
  13   6  12       16.82      -27.51     19.45 o
  14   6  12      115.35        3.06     21.85 o
 -11   7  12        3.51       -8.99     20.18 o
 -10   7  12       70.20       52.69     24.85 o
  -9   7  12        0.85        7.53     18.25 o
  -8   7  12        0.16       -8.26     15.05 o
  -7   7  12        1.91        9.59      8.73 o
  -6   7  12      540.87      554.58     66.61 o
  -5   7  12        0.88       -3.06      7.39 o
  -4   7  12      169.49      165.26     24.51 o
  -3   7  12     1016.09      988.02    104.38 o
  -2   7  12      149.91      191.57     30.91 o
  -1   7  12       11.42       11.39     14.32 o
   0   7  12        0.10       -5.53     12.79 o
   1   7  12       64.28      103.91     23.18 o
   2   7  12      306.55      260.91     40.70 o
   3   7  12      831.44     1091.32    136.75 o
   5   7  12      440.41      890.56    112.97 o
   6   7  12       11.94       37.70     18.18 o
   7   7  12       85.96       72.47     21.51 o
   8   7  12      115.72      153.27     29.17 o
   9   7  12       12.41       13.39     14.92 o
  10   7  12       40.51       -1.93     16.65 o
  11   7  12       25.26       -1.80     17.72 o
  12   7  12       12.31      -27.08     18.05 o
 -10   8  12      128.88      136.08     32.24 o
  -9   8  12        2.00       -6.39     18.12 o
  -8   8  12      122.85      136.81     29.71 o
  -7   8  12       12.85        9.86     17.92 o
  -6   8  12        6.99        5.66      8.33 o
  -5   8  12        5.19       -1.47      7.66 o
  -4   8  12       50.54       45.56     12.52 o
  -3   8  12      132.37       87.99     19.18 o
  -2   8  12        6.98       -5.33     12.12 o
  -1   8  12        0.70       19.12     13.79 o
   0   8  12       29.28       57.75     17.78 o
   1   8  12       39.60       24.45     15.39 o
   2   8  12      326.60      329.25     47.56 o
   3   8  12        3.27       17.38     16.85 o
   4   8  12     1046.81     1072.80    135.15 o
   5   8  12        1.04       -8.73     15.79 o
   6   8  12       64.88       69.87     21.58 o
   7   8  12        1.52       -4.40     17.65 o
   8   8  12       15.11       18.25     17.38 o
   9   8  12        2.76      -19.58     18.12 o
  10   8  12        0.90      -20.25     18.32 o
  11   8  12       29.11       22.65     20.58 o
  12   8  12        2.33      -26.18     19.98 o
  -9   9  12      131.63       89.46     28.04 o
  -8   9  12       66.21       58.35     23.85 o
  -7   9  12      111.59       96.12     24.71 o
  -6   9  12      225.12      175.98     31.31 o
  -5   9  12        0.99       -3.20      7.33 o
  -4   9  12       61.18       48.05      9.76 o
  -2   9  12        0.56        4.73     11.19 o
  -1   9  12       73.61       61.95     16.72 o
   0   9  12      720.78      526.34     68.94 o
   1   9  12      245.39      197.03     32.37 o
   2   9  12      176.08      161.99     29.77 o
   3   9  12       14.68       -5.60     15.92 o
   4   9  12      445.72      398.92     55.62 o
   5   9  12        0.01      -24.48     16.32 o
   6   9  12       75.70       33.37     19.32 o
   7   9  12       99.95       96.72     27.04 o
   9   9  12        0.16      -30.27     20.18 o
  10   9  12        3.56      -19.65     19.72 o
  11   9  12        0.05      -30.67     20.45 o
  12   9  12       83.91       62.95     26.44 o
  13   9  12       68.19      -13.79     24.18 o
  -9  10  12       38.31       10.46     20.58 o
  -8  10  12       11.21       21.51     18.72 o
  -7  10  12      517.59      449.81     61.55 o
  -6  10  12      137.44      125.36     26.84 o
  -5  10  12        0.11       -1.33     12.92 o
  -4  10  12      121.96      110.24     23.51 o
  -3  10  12       22.40       10.32     14.59 o
  -1  10  12       21.04       21.58     13.59 o
   0  10  12      354.88      252.98     37.17 o
   1  10  12       34.09       20.72     15.39 o
   2  10  12      875.70      628.52     81.93 o
   3  10  12      514.01      395.46     55.68 o
   4  10  12        0.87      -23.68     15.79 o
   5  10  12        0.50      -26.88     17.92 o
   6  10  12        1.73      -16.85     18.52 o
   7  10  12       64.84       77.40     24.85 o
   8  10  12       14.83       97.71     25.64 o
   9  10  12       13.84        4.26     21.11 o
  10  10  12        7.43        3.80     22.51 o
  11  10  12        0.40      -25.78     22.65 o
  12  10  12      132.73       95.92     32.57 o
  -8  11  12       90.03       84.79     25.58 o
  -7  11  12        8.95       10.06     18.78 o
  -6  11  12      132.02      116.03     26.31 o
  -5  11  12       37.85       15.25     15.19 o
  -4  11  12       19.37        2.94      9.41 o
  -3  11  12       35.63       20.32     17.45 o
  -2  11  12       27.93        6.26     15.25 o
   0  11  12      193.90      435.69     58.62 o
   1  11  12      189.30      498.57     65.81 o
   2  11  12        5.96       23.38     17.19 o
   3  11  12      138.50      154.93     28.97 o
   4  11  12       84.53       83.46     22.51 o
   5  11  12       44.52       84.39     23.25 o
   6  11  12      287.54      252.25     41.96 o
   7  11  12       10.73        9.26     17.45 o
   8  11  12      199.78      317.79     48.96 o
   9  11  12       90.36       92.79     25.78 o
  10  11  12        3.34        5.00     23.58 o
  11  11  12       33.70        0.80     27.58 o
  -4  12  12       80.12       95.58     23.78 o
  -3  12  12       68.95       24.18     17.92 o
  -2  12  12      393.36      318.92     48.36 o
   0  12  12      116.85      116.70     23.11 o
   1  12  12       61.23       73.00     19.18 o
   2  12  12        6.70       65.34     19.12 o
   3  12  12       58.24       51.22     19.72 o
   4  12  12       64.29       48.36     20.52 o
   5  12  12       28.78       22.11     19.18 o
   6  12  12       65.44       20.38     17.78 o
   7  12  12        0.69      -27.58     18.38 o
   8  12  12        3.27        9.39     19.85 o
   9  12  12        5.98        2.66     21.58 o
  10  12  12        0.30      -15.12     21.98 o
  11  12  12        0.98      -35.17     23.45 o
  -4  13  12      153.09      197.16     36.77 o
  -3  13  12        0.39       18.45     18.38 o
  -2  13  12       35.77       30.91     19.25 o
   0  13  12       85.01       60.08     17.45 o
   1  13  12      293.80      161.33     28.18 o
   2  13  12       30.10       58.28     18.32 o
   3  13  12        4.38       12.59     15.85 o
   4  13  12       40.62       90.85     22.85 o
   5  13  12       12.14      -10.79     18.38 o
   6  13  12        6.92      -16.79     18.92 o
   7  13  12       25.84        0.60     20.58 o
   8  13  12       15.08       -7.79     20.65 o
   9  13  12       20.39        6.59     20.78 o
  -4  14  12        0.54      -19.38     19.52 o
  -3  14  12       94.95      100.91     27.04 o
  -2  14  12       40.27       31.44     20.05 o
   1  14  12       15.77       18.78     15.65 o
   2  14  12       14.61       31.51     16.85 o
   3  14  12        4.12       53.09     19.18 o
   4  14  12        2.38       -9.06     17.98 o
   5  14  12        3.08       48.56     19.65 o
   6  14  12       65.53      103.24     26.44 o
   7  14  12       18.68       51.29     22.38 o
   8  14  12       55.57       68.27     23.51 o
  -1  15  12        3.85        4.26     19.45 o
   1  15  12       27.29       34.57     17.38 o
   2  15  12      175.30      306.20     44.83 o
   4  15  12       98.09       48.42     22.05 o
   5  15  12       13.89        0.33     18.85 o
   6  15  12        3.25        0.80     20.18 o
  -5  -9  13        0.32       -2.20     10.99 o
  -4  -9  13       37.91       45.09     16.12 o
  -3  -9  13        0.30        9.39     11.66 o
  -2  -9  13        2.51        0.60     10.06 o
  -1  -9  13        7.65       15.12     11.12 o
   1  -9  13        2.86       14.99     14.52 o
   2  -9  13       22.42       32.51     17.85 o
   3  -9  13      121.26      177.58     33.50 o
   4  -9  13        4.66       30.17     18.05 o
  -7  -8  13       10.19       18.58     13.26 o
  -6  -8  13       32.43       39.30     15.72 o
  -5  -8  13        0.32       -3.40     10.92 o
  -4  -8  13        1.73       17.05     12.46 o
  -3  -8  13        2.25        7.93     11.26 o
  -2  -8  13       50.80       44.29     14.52 o
  -1  -8  13      131.41      164.32     26.38 o
   1  -8  13       58.99       48.42     17.92 o
   2  -8  13       16.09       43.56     16.85 o
   3  -8  13        2.59       28.18     16.45 o
   4  -8  13       28.75       42.70     18.38 o
   5  -8  13        4.56       24.65     18.45 o
   6  -8  13       29.16       59.61     24.18 o
  -8  -7  13        1.41       -5.99     11.06 o
  -7  -7  13        0.00       -0.40      9.86 o
  -6  -7  13       39.93       86.66     19.32 o
  -5  -7  13        9.90       31.51     13.52 o
  -4  -7  13        0.71       -4.60      9.53 o
  -3  -7  13      214.96      243.99     36.04 o
  -2  -7  13      101.89       85.13     18.05 o
  -1  -7  13        1.91       -8.06      8.46 o
   0  -7  13       34.06       17.60      8.72 o
   1  -7  13       15.89       21.85     14.32 o
   2  -7  13      349.78      337.11     48.02 o
   3  -7  13        7.65       15.45     14.59 o
   4  -7  13       16.32       20.85     16.32 o
   5  -7  13        0.01       -1.73     16.39 o
   6  -7  13      263.17      345.77     53.95 o
   7  -7  13       96.53      111.57     31.97 o
[truncated: 147,298 more chars]
